# Supplementary material for: Personalized prediction of early childhood asthma persistence: A machine learning approach
Source: PLoS One. 2021 Mar 1;16(3):e0247784. doi: 10.1371/journal.pone.0247784 (PMC7920380; doi:10.1371/journal.pone.0247784)
Supplement: S1 File — CSV file containing asthma-related medication names used to define asthma persistence. (XLSX) [file pone.0247784.s006.xlsx]

## Sheet: Sheet1
concept_id	concept_name	concept_code	concept_class_id
40173401	100 ACTUAT Beclomethasone Dipropionate 0.04 MG/ACTUAT Metered Dose Inhaler	966536	Quant Clinical Drug
40173402	100 ACTUAT Beclomethasone Dipropionate 0.04 MG/ACTUAT Metered Dose Inhaler [Qvar]	966538	Quant Branded Drug
40173403	100 ACTUAT Beclomethasone Dipropionate 0.08 MG/ACTUAT Metered Dose Inhaler	966540	Quant Clinical Drug
40173404	100 ACTUAT Beclomethasone Dipropionate 0.08 MG/ACTUAT Metered Dose Inhaler [Qvar]	966542	Quant Branded Drug
1196533	100 ACTUAT flunisolide 0.25 MG/ACTUAT Metered Dose Inhaler	828927	Quant Clinical Drug
1196534	100 ACTUAT flunisolide 0.25 MG/ACTUAT Metered Dose Inhaler [AeroBid]	828929	Quant Branded Drug
44814264	120 ACTUAT Beclomethasone Dipropionate 0.04 MG/ACTUAT Metered Dose Inhaler	1490773	Quant Clinical Drug
44814265	120 ACTUAT Beclomethasone Dipropionate 0.04 MG/ACTUAT Metered Dose Inhaler [Qvar]	1490774	Quant Branded Drug
40173396	120 ACTUAT Beclomethasone Dipropionate 0.084 MG/ACTUAT Metered Dose Inhaler	966675	Quant Clinical Drug
44814266	120 ACTUAT Beclomethasone Dipropionate 0.08 MG/ACTUAT Metered Dose Inhaler	1490666	Quant Clinical Drug
44814267	120 ACTUAT Beclomethasone Dipropionate 0.08 MG/ACTUAT Metered Dose Inhaler [Qvar]	1490668	Quant Branded Drug
42708504	120 ACTUAT Budesonide 0.08 MG/ACTUAT / formoterol fumarate 0.0045 MG/ACTUAT Metered Dose Inhaler	1246288	Quant Clinical Drug
42708505	120 ACTUAT Budesonide 0.08 MG/ACTUAT / formoterol fumarate 0.0045 MG/ACTUAT Metered Dose Inhaler [Symbicort]	1246290	Quant Branded Drug
42708508	120 ACTUAT Budesonide 0.16 MG/ACTUAT / formoterol fumarate 0.0045 MG/ACTUAT Metered Dose Inhaler	1246304	Quant Clinical Drug
42708509	120 ACTUAT Budesonide 0.16 MG/ACTUAT / formoterol fumarate 0.0045 MG/ACTUAT Metered Dose Inhaler [Symbicort]	1246306	Quant Branded Drug
40173399	120 ACTUAT Budesonide 0.18 MG/ACTUAT Dry Powder Inhaler	966522	Quant Clinical Drug
40173400	120 ACTUAT Budesonide 0.18 MG/ACTUAT Dry Powder Inhaler [Pulmicort]	966524	Quant Branded Drug
902971	120 ACTUAT ciclesonide 0.16 MG/ACTUAT Metered Dose Inhaler	825318	Quant Clinical Drug
19133104	120 ACTUAT ciclesonide 0.16 MG/ACTUAT Metered Dose Inhaler [Alvesco]	825320	Quant Branded Drug
42708374	120 ACTUAT flunisolide 0.08 MG/ACTUAT Metered Dose Inhaler	1245276	Quant Clinical Drug
42708375	120 ACTUAT flunisolide 0.08 MG/ACTUAT Metered Dose Inhaler [Aerospan]	1245277	Quant Branded Drug
40169216	120 ACTUAT Fluticasone propionate 0.044 MG/ACTUAT Metered Dose Inhaler	895994	Quant Clinical Drug
40169217	120 ACTUAT Fluticasone propionate 0.044 MG/ACTUAT Metered Dose Inhaler [Flovent]	895996	Quant Branded Drug
40169218	120 ACTUAT Fluticasone propionate 0.045 MG/ACTUAT / salmeterol 0.021 MG/ACTUAT Metered Dose Inhaler	896236	Quant Clinical Drug
40169219	120 ACTUAT Fluticasone propionate 0.045 MG/ACTUAT / salmeterol 0.021 MG/ACTUAT Metered Dose Inhaler [Advair]	896237	Quant Branded Drug
40169232	120 ACTUAT Fluticasone propionate 0.115 MG/ACTUAT / salmeterol 0.021 MG/ACTUAT Metered Dose Inhaler	896244	Quant Clinical Drug
40169233	120 ACTUAT Fluticasone propionate 0.115 MG/ACTUAT / salmeterol 0.021 MG/ACTUAT Metered Dose Inhaler [Advair]	896245	Quant Branded Drug
40169230	120 ACTUAT Fluticasone propionate 0.11 MG/ACTUAT Metered Dose Inhaler	895999	Quant Clinical Drug
40169231	120 ACTUAT Fluticasone propionate 0.11 MG/ACTUAT Metered Dose Inhaler [Flovent]	896001	Quant Branded Drug
40169234	120 ACTUAT Fluticasone propionate 0.22 MG/ACTUAT Metered Dose Inhaler	896004	Quant Clinical Drug
40169235	120 ACTUAT Fluticasone propionate 0.22 MG/ACTUAT Metered Dose Inhaler [Flovent]	896006	Quant Branded Drug
40169236	120 ACTUAT Fluticasone propionate 0.23 MG/ACTUAT / salmeterol 0.021 MG/ACTUAT Metered Dose Inhaler	896272	Quant Clinical Drug
40169237	120 ACTUAT Fluticasone propionate 0.23 MG/ACTUAT / salmeterol 0.021 MG/ACTUAT Metered Dose Inhaler [Advair]	896273	Quant Branded Drug
42708510	120 ACTUAT formoterol fumarate 0.005 MG/ACTUAT / mometasone furoate 0.1 MG/ACTUAT Metered Dose Inhaler	1246308	Quant Clinical Drug
42708511	120 ACTUAT formoterol fumarate 0.005 MG/ACTUAT / mometasone furoate 0.1 MG/ACTUAT Metered Dose Inhaler [Dulera]	1246310	Quant Branded Drug
42708512	120 ACTUAT formoterol fumarate 0.005 MG/ACTUAT / mometasone furoate 0.2 MG/ACTUAT Metered Dose Inhaler	1246311	Quant Clinical Drug
42708513	120 ACTUAT formoterol fumarate 0.005 MG/ACTUAT / mometasone furoate 0.2 MG/ACTUAT Metered Dose Inhaler [Dulera]	1246313	Quant Branded Drug
44818261	120 ACTUAT mometasone furoate 0.1 MG/ACTUAT Metered Dose Inhaler	1536142	Quant Clinical Drug
44818262	120 ACTUAT mometasone furoate 0.1 MG/ACTUAT Metered Dose Inhaler [Asmanex]	1536144	Quant Branded Drug
19127762	120 ACTUAT mometasone furoate 0.22 MG/ACTUAT Dry Powder Inhaler	746803	Quant Clinical Drug
19127763	120 ACTUAT mometasone furoate 0.22 MG/ACTUAT Dry Powder Inhaler [Asmanex]	746804	Quant Branded Drug
44818265	120 ACTUAT mometasone furoate 0.2 MG/ACTUAT Metered Dose Inhaler	1536147	Quant Clinical Drug
44818266	120 ACTUAT mometasone furoate 0.2 MG/ACTUAT Metered Dose Inhaler [Asmanex]	1536148	Quant Branded Drug
45776183	14 ACTUAT fluticasone furoate 0.1 MG/ACTUAT Dry Powder Inhaler	1547663	Quant Clinical Drug
45776184	14 ACTUAT fluticasone furoate 0.1 MG/ACTUAT Dry Powder Inhaler [Arnuity]	1547664	Quant Branded Drug
43531861	14 ACTUAT fluticasone furoate 0.1 MG/ACTUAT / vilanterol 0.025 MG/ACTUAT Dry Powder Inhaler	1424899	Quant Clinical Drug
45775246	14 ACTUAT fluticasone furoate 0.1 MG/ACTUAT / vilanterol 0.025 MG/ACTUAT Dry Powder Inhaler [Breo]	1539891	Quant Branded Drug
45776186	14 ACTUAT fluticasone furoate 0.2 MG/ACTUAT Dry Powder Inhaler	1547666	Quant Clinical Drug
45776297	14 ACTUAT fluticasone furoate 0.2 MG/ACTUAT Dry Powder Inhaler [Arnuity]	1547668	Quant Branded Drug
46234368	14 ACTUAT fluticasone furoate 0.2 MG/ACTUAT / vilanterol 0.025 MG/ACTUAT Dry Powder Inhaler	1648783	Quant Clinical Drug
46234370	14 ACTUAT fluticasone furoate 0.2 MG/ACTUAT / vilanterol 0.025 MG/ACTUAT Dry Powder Inhaler [Breo]	1648785	Quant Branded Drug
40169242	14 ACTUAT Fluticasone propionate 0.1 MG/ACTUAT / salmeterol 0.05 MG/ACTUAT Dry Powder Inhaler	896161	Quant Clinical Drug
40169243	14 ACTUAT Fluticasone propionate 0.1 MG/ACTUAT / salmeterol 0.05 MG/ACTUAT Dry Powder Inhaler [Advair]	896165	Quant Branded Drug
40169244	14 ACTUAT Fluticasone propionate 0.25 MG/ACTUAT / salmeterol 0.05 MG/ACTUAT Dry Powder Inhaler	896186	Quant Clinical Drug
40169245	14 ACTUAT Fluticasone propionate 0.25 MG/ACTUAT / salmeterol 0.05 MG/ACTUAT Dry Powder Inhaler [Advair]	896190	Quant Branded Drug
40169246	14 ACTUAT Fluticasone propionate 0.5 MG/ACTUAT / salmeterol 0.05 MG/ACTUAT Dry Powder Inhaler	896218	Quant Clinical Drug
40169247	14 ACTUAT Fluticasone propionate 0.5 MG/ACTUAT / salmeterol 0.05 MG/ACTUAT Dry Powder Inhaler [Advair]	896222	Quant Branded Drug
19127768	14 ACTUAT mometasone furoate 0.22 MG/ACTUAT Dry Powder Inhaler	746810	Quant Clinical Drug
905271	14 ACTUAT mometasone furoate 0.22 MG/ACTUAT Dry Powder Inhaler [Asmanex]	746811	Quant Branded Drug
40173437	200 ACTUAT Beclomethasone Dipropionate 0.042 MG/ACTUAT Metered Dose Inhaler	966548	Quant Clinical Drug
40173438	200 ACTUAT Beclomethasone Dipropionate 0.042 MG/ACTUAT Metered Dose Inhaler [Beclovent]	966550	Quant Branded Drug
40173439	200 ACTUAT Beclomethasone Dipropionate 0.042 MG/ACTUAT Metered Dose Inhaler [Vanceril]	966562	Quant Branded Drug
40173436	200 ACTUAT Beclomethasone Dipropionate 0.04 MG/ACTUAT Metered Dose Inhaler	966623	Quant Clinical Drug
40173442	200 ACTUAT Beclomethasone Dipropionate 0.084 MG/ACTUAT Metered Dose Inhaler	966564	Quant Clinical Drug
40173443	200 ACTUAT Beclomethasone Dipropionate 0.084 MG/ACTUAT Metered Dose Inhaler [Vanceril]	966566	Quant Branded Drug
44814273	200 ACTUAT Beclomethasone Dipropionate 0.08 MG/ACTUAT Metered Dose Inhaler	1490780	Quant Clinical Drug
40169200	28 ACTUAT Fluticasone propionate 0.05 MG/ACTUAT Dry Powder Inhaler	896028	Quant Clinical Drug
40169201	28 ACTUAT Fluticasone propionate 0.05 MG/ACTUAT Dry Powder Inhaler [Flovent]	896029	Quant Branded Drug
40169204	28 ACTUAT Fluticasone propionate 0.1 MG/ACTUAT Dry Powder Inhaler	896030	Quant Clinical Drug
40169205	28 ACTUAT Fluticasone propionate 0.1 MG/ACTUAT Dry Powder Inhaler [Flovent]	896031	Quant Branded Drug
40169202	28 ACTUAT Fluticasone propionate 0.1 MG/ACTUAT / salmeterol 0.05 MG/ACTUAT Dry Powder Inhaler	896174	Quant Clinical Drug
40169203	28 ACTUAT Fluticasone propionate 0.1 MG/ACTUAT / salmeterol 0.05 MG/ACTUAT Dry Powder Inhaler [Advair]	896175	Quant Branded Drug
40242513	28 ACTUAT Fluticasone propionate 0.25 MG/ACTUAT Dry Powder Inhaler	1148645	Quant Clinical Drug
40242514	28 ACTUAT Fluticasone propionate 0.25 MG/ACTUAT Dry Powder Inhaler [Flovent]	1148646	Quant Branded Drug
40169206	28 ACTUAT Fluticasone propionate 0.25 MG/ACTUAT / salmeterol 0.05 MG/ACTUAT Dry Powder Inhaler	896192	Quant Clinical Drug
40169207	28 ACTUAT Fluticasone propionate 0.25 MG/ACTUAT / salmeterol 0.05 MG/ACTUAT Dry Powder Inhaler [Advair]	896193	Quant Branded Drug
40169208	28 ACTUAT Fluticasone propionate 0.5 MG/ACTUAT / salmeterol 0.05 MG/ACTUAT Dry Powder Inhaler	896225	Quant Clinical Drug
40169209	28 ACTUAT Fluticasone propionate 0.5 MG/ACTUAT / salmeterol 0.05 MG/ACTUAT Dry Powder Inhaler [Advair]	896226	Quant Branded Drug
45776178	30 ACTUAT fluticasone furoate 0.1 MG/ACTUAT Dry Powder Inhaler	1547658	Quant Clinical Drug
45776180	30 ACTUAT fluticasone furoate 0.1 MG/ACTUAT Dry Powder Inhaler [Arnuity]	1547660	Quant Branded Drug
43531871	30 ACTUAT fluticasone furoate 0.1 MG/ACTUAT / vilanterol 0.025 MG/ACTUAT Dry Powder Inhaler	1424889	Quant Clinical Drug
45775248	30 ACTUAT fluticasone furoate 0.1 MG/ACTUAT / vilanterol 0.025 MG/ACTUAT Dry Powder Inhaler [Breo]	1539893	Quant Branded Drug
45776300	30 ACTUAT fluticasone furoate 0.2 MG/ACTUAT Dry Powder Inhaler	1547671	Quant Clinical Drug
45776301	30 ACTUAT fluticasone furoate 0.2 MG/ACTUAT Dry Powder Inhaler [Arnuity]	1547672	Quant Branded Drug
46234373	30 ACTUAT fluticasone furoate 0.2 MG/ACTUAT / vilanterol 0.025 MG/ACTUAT Dry Powder Inhaler	1648788	Quant Clinical Drug
46234374	30 ACTUAT fluticasone furoate 0.2 MG/ACTUAT / vilanterol 0.025 MG/ACTUAT Dry Powder Inhaler [Breo]	1648789	Quant Branded Drug
19129676	30 ACTUAT mometasone furoate 0.11 MG/ACTUAT Dry Powder Inhaler	790283	Quant Clinical Drug
19129677	30 ACTUAT mometasone furoate 0.11 MG/ACTUAT Dry Powder Inhaler [Asmanex]	790284	Quant Branded Drug
905292	30 ACTUAT mometasone furoate 0.22 MG/ACTUAT Dry Powder Inhaler	746812	Quant Clinical Drug
905293	30 ACTUAT mometasone furoate 0.22 MG/ACTUAT Dry Powder Inhaler [Asmanex]	746813	Quant Branded Drug
44814258	50 ACTUAT Beclomethasone Dipropionate 0.08 MG/ACTUAT Metered Dose Inhaler	1490658	Quant Clinical Drug
44814259	50 ACTUAT Beclomethasone Dipropionate 0.08 MG/ACTUAT Metered Dose Inhaler [Qvar]	1490659	Quant Branded Drug
19133320	50 ACTUAT flunisolide 0.25 MG/ACTUAT Metered Dose Inhaler	828930	Quant Clinical Drug
1196536	50 ACTUAT flunisolide 0.25 MG/ACTUAT Metered Dose Inhaler [AeroBid]	828931	Quant Branded Drug
42708514	60 ACTUAT Budesonide 0.08 MG/ACTUAT / formoterol fumarate 0.0045 MG/ACTUAT Metered Dose Inhaler	1246314	Quant Clinical Drug
42708515	60 ACTUAT Budesonide 0.08 MG/ACTUAT / formoterol fumarate 0.0045 MG/ACTUAT Metered Dose Inhaler [Symbicort]	1246315	Quant Branded Drug
40173447	60 ACTUAT Budesonide 0.09 MG/ACTUAT Dry Powder Inhaler	966527	Quant Clinical Drug
40173448	60 ACTUAT Budesonide 0.09 MG/ACTUAT Dry Powder Inhaler [Pulmicort]	966529	Quant Branded Drug
42708516	60 ACTUAT Budesonide 0.16 MG/ACTUAT / formoterol fumarate 0.0045 MG/ACTUAT Metered Dose Inhaler	1246316	Quant Clinical Drug
42708517	60 ACTUAT Budesonide 0.16 MG/ACTUAT / formoterol fumarate 0.0045 MG/ACTUAT Metered Dose Inhaler [Symbicort]	1246317	Quant Branded Drug
19130453	60 ACTUAT ciclesonide 0.08 MG/ACTUAT Metered Dose Inhaler	799038	Quant Clinical Drug
19130455	60 ACTUAT ciclesonide 0.08 MG/ACTUAT Metered Dose Inhaler [Alvesco]	799040	Quant Branded Drug
19130450	60 ACTUAT ciclesonide 0.16 MG/ACTUAT Metered Dose Inhaler	799034	Quant Clinical Drug
19130452	60 ACTUAT ciclesonide 0.16 MG/ACTUAT Metered Dose Inhaler [Alvesco]	799037	Quant Branded Drug
42708372	60 ACTUAT flunisolide 0.08 MG/ACTUAT Metered Dose Inhaler	1245270	Quant Clinical Drug
42708373	60 ACTUAT flunisolide 0.08 MG/ACTUAT Metered Dose Inhaler [Aerospan]	1245275	Quant Branded Drug
40169260	60 ACTUAT Fluticasone propionate 0.044 MG/ACTUAT Metered Dose Inhaler	896008	Quant Clinical Drug
40169261	60 ACTUAT Fluticasone propionate 0.044 MG/ACTUAT Metered Dose Inhaler [Flovent]	896009	Quant Branded Drug
40169262	60 ACTUAT Fluticasone propionate 0.045 MG/ACTUAT / salmeterol 0.021 MG/ACTUAT Metered Dose Inhaler	896231	Quant Clinical Drug
40169263	60 ACTUAT Fluticasone propionate 0.045 MG/ACTUAT / salmeterol 0.021 MG/ACTUAT Metered Dose Inhaler [Advair]	896235	Quant Branded Drug
40169264	60 ACTUAT Fluticasone propionate 0.05 MG/ACTUAT Dry Powder Inhaler	896018	Quant Clinical Drug
40169267	60 ACTUAT Fluticasone propionate 0.05 MG/ACTUAT Dry Powder Inhaler [Flovent]	896019	Quant Branded Drug
40169275	60 ACTUAT Fluticasone propionate 0.115 MG/ACTUAT / salmeterol 0.021 MG/ACTUAT Metered Dose Inhaler	896239	Quant Clinical Drug
40169276	60 ACTUAT Fluticasone propionate 0.115 MG/ACTUAT / salmeterol 0.021 MG/ACTUAT Metered Dose Inhaler [Advair]	896243	Quant Branded Drug
40169273	60 ACTUAT Fluticasone propionate 0.11 MG/ACTUAT Metered Dose Inhaler	896010	Quant Clinical Drug
40169274	60 ACTUAT Fluticasone propionate 0.11 MG/ACTUAT Metered Dose Inhaler [Flovent]	896011	Quant Branded Drug
40169271	60 ACTUAT Fluticasone propionate 0.1 MG/ACTUAT Dry Powder Inhaler	896021	Quant Clinical Drug
40169272	60 ACTUAT Fluticasone propionate 0.1 MG/ACTUAT Dry Powder Inhaler [Flovent]	896023	Quant Branded Drug
40169269	60 ACTUAT Fluticasone propionate 0.1 MG/ACTUAT / salmeterol 0.05 MG/ACTUAT Dry Powder Inhaler	896184	Quant Clinical Drug
40169270	60 ACTUAT Fluticasone propionate 0.1 MG/ACTUAT / salmeterol 0.05 MG/ACTUAT Dry Powder Inhaler [Advair]	896185	Quant Branded Drug
40169277	60 ACTUAT Fluticasone propionate 0.22 MG/ACTUAT Metered Dose Inhaler	896012	Quant Clinical Drug
40169278	60 ACTUAT Fluticasone propionate 0.22 MG/ACTUAT Metered Dose Inhaler [Flovent]	896013	Quant Branded Drug
40169279	60 ACTUAT Fluticasone propionate 0.23 MG/ACTUAT / salmeterol 0.021 MG/ACTUAT Metered Dose Inhaler	896267	Quant Clinical Drug
40169280	60 ACTUAT Fluticasone propionate 0.23 MG/ACTUAT / salmeterol 0.021 MG/ACTUAT Metered Dose Inhaler [Advair]	896271	Quant Branded Drug
40169283	60 ACTUAT Fluticasone propionate 0.25 MG/ACTUAT Dry Powder Inhaler	896025	Quant Clinical Drug
40169284	60 ACTUAT Fluticasone propionate 0.25 MG/ACTUAT Dry Powder Inhaler [Flovent]	896027	Quant Branded Drug
40169281	60 ACTUAT Fluticasone propionate 0.25 MG/ACTUAT / salmeterol 0.05 MG/ACTUAT Dry Powder Inhaler	896209	Quant Clinical Drug
40169282	60 ACTUAT Fluticasone propionate 0.25 MG/ACTUAT / salmeterol 0.05 MG/ACTUAT Dry Powder Inhaler [Advair]	896212	Quant Branded Drug
40169285	60 ACTUAT Fluticasone propionate 0.5 MG/ACTUAT / salmeterol 0.05 MG/ACTUAT Dry Powder Inhaler	896228	Quant Clinical Drug
40169286	60 ACTUAT Fluticasone propionate 0.5 MG/ACTUAT / salmeterol 0.05 MG/ACTUAT Dry Powder Inhaler [Advair]	896229	Quant Branded Drug
46276021	60 ACTUAT formoterol fumarate 0.005 MG/ACTUAT / mometasone furoate 0.1 MG/ACTUAT Metered Dose Inhaler	1660933	Quant Clinical Drug
46276022	60 ACTUAT formoterol fumarate 0.005 MG/ACTUAT / mometasone furoate 0.1 MG/ACTUAT Metered Dose Inhaler [Dulera]	1660934	Quant Branded Drug
46276023	60 ACTUAT formoterol fumarate 0.005 MG/ACTUAT / mometasone furoate 0.2 MG/ACTUAT Metered Dose Inhaler	1660937	Quant Clinical Drug
46276024	60 ACTUAT formoterol fumarate 0.005 MG/ACTUAT / mometasone furoate 0.2 MG/ACTUAT Metered Dose Inhaler [Dulera]	1660938	Quant Branded Drug
905294	60 ACTUAT mometasone furoate 0.22 MG/ACTUAT Dry Powder Inhaler	746814	Quant Clinical Drug
905295	60 ACTUAT mometasone furoate 0.22 MG/ACTUAT Dry Powder Inhaler [Asmanex]	746815	Quant Branded Drug
19129673	7 ACTUAT mometasone furoate 0.11 MG/ACTUAT Dry Powder Inhaler	790278	Quant Clinical Drug
19129675	7 ACTUAT mometasone furoate 0.11 MG/ACTUAT Dry Powder Inhaler [Asmanex]	790280	Quant Branded Drug
40173452	80 ACTUAT Beclomethasone Dipropionate 0.042 MG/ACTUAT Metered Dose Inhaler	966635	Quant Clinical Drug
42902902	Beclomethasone Dipropionate 0.042 MG/ACTUAT Metered Dose Inhaler	1360015	Clinical Drug
42902388	Beclomethasone Dipropionate 0.042 MG/ACTUAT Metered Dose Inhaler [Beclovent]	1359501	Branded Drug
42902704	Beclomethasone Dipropionate 0.042 MG/ACTUAT Metered Dose Inhaler [Vanceril]	1359817	Branded Drug
42902961	Beclomethasone Dipropionate 0.04 MG/ACTUAT Metered Dose Inhaler	1360074	Clinical Drug
42903181	Beclomethasone Dipropionate 0.04 MG/ACTUAT Metered Dose Inhaler [Qvar]	1360294	Branded Drug
42902911	Beclomethasone Dipropionate 0.084 MG/ACTUAT Metered Dose Inhaler	1360024	Clinical Drug
42902879	Beclomethasone Dipropionate 0.084 MG/ACTUAT Metered Dose Inhaler [Vanceril]	1359992	Branded Drug
42902871	Beclomethasone Dipropionate 0.08 MG/ACTUAT Metered Dose Inhaler	1359984	Clinical Drug
42903290	Beclomethasone Dipropionate 0.08 MG/ACTUAT Metered Dose Inhaler [Qvar]	1360403	Branded Drug
40142784	Beclomethasone Metered Dose Inhaler	746190	Clinical Drug Form
40142785	Beclomethasone Metered Dose Inhaler [Beclovent]	746192	Branded Drug Form
40151749	Beclomethasone Metered Dose Inhaler [Qvar]	801854	Branded Drug Form
40173742	Beclomethasone Metered Dose Inhaler [Vanceril]	966561	Branded Drug Form
19103272	Budesonide 0.08 MG/ACTUAT / formoterol 0.0045 MG/ACTUAT Inhalant Powder	409732	Clinical Drug
19126719	Budesonide 0.08 MG/ACTUAT / formoterol 0.0045 MG/ACTUAT Inhalant Solution	707365	Clinical Drug
19101727	Budesonide 0.08 MG/ACTUAT / formoterol 0.006 MG/ACTUAT Inhalant Powder	389134	Clinical Drug
42903191	Budesonide 0.08 MG/ACTUAT / formoterol fumarate 0.0045 MG/ACTUAT Metered Dose Inhaler	1360304	Clinical Drug
42903396	Budesonide 0.08 MG/ACTUAT / formoterol fumarate 0.0045 MG/ACTUAT Metered Dose Inhaler [Symbicort]	1360509	Branded Drug
42903104	Budesonide 0.09 MG/ACTUAT Dry Powder Inhaler	1360217	Clinical Drug
42903065	Budesonide 0.09 MG/ACTUAT Dry Powder Inhaler [Pulmicort]	1360178	Branded Drug
939431	Budesonide 0.16 MG/ACTUAT / formoterol 0.0045 MG/ACTUAT Inhalant Powder	597829	Clinical Drug
19126718	Budesonide 0.16 MG/ACTUAT / formoterol 0.0045 MG/ACTUAT Inhalant Solution	707361	Clinical Drug
42902748	Budesonide 0.16 MG/ACTUAT / formoterol fumarate 0.0045 MG/ACTUAT Metered Dose Inhaler	1359861	Clinical Drug
42902433	Budesonide 0.16 MG/ACTUAT / formoterol fumarate 0.0045 MG/ACTUAT Metered Dose Inhaler [Symbicort]	1359546	Branded Drug
42903289	Budesonide 0.18 MG/ACTUAT Dry Powder Inhaler	1360402	Clinical Drug
42902458	Budesonide 0.18 MG/ACTUAT Dry Powder Inhaler [Pulmicort]	1359571	Branded Drug
40142920	Budesonide Dry Powder Inhaler	746824	Clinical Drug Form
40142921	Budesonide Dry Powder Inhaler [Pulmicort]	746826	Branded Drug Form
40019974	Budesonide / formoterol Inhalant Powder	393398	Clinical Drug Form
40139916	Budesonide / formoterol Inhalant Solution	707360	Clinical Drug Form
40142910	Budesonide / formoterol Metered Dose Inhaler	745797	Clinical Drug Form
40142912	Budesonide / formoterol Metered Dose Inhaler [Symbicort]	745810	Branded Drug Form
42903156	ciclesonide 0.08 MG/ACTUAT Metered Dose Inhaler	1360269	Clinical Drug
42903368	ciclesonide 0.08 MG/ACTUAT Metered Dose Inhaler [Alvesco]	1360481	Branded Drug
42902623	ciclesonide 0.16 MG/ACTUAT Metered Dose Inhaler	1359736	Clinical Drug
42903140	ciclesonide 0.16 MG/ACTUAT Metered Dose Inhaler [Alvesco]	1360253	Branded Drug
40152662	ciclesonide Metered Dose Inhaler	799033	Clinical Drug Form
40152663	ciclesonide Metered Dose Inhaler [Alvesco]	799036	Branded Drug Form
42902459	flunisolide 0.08 MG/ACTUAT Metered Dose Inhaler	1359572	Clinical Drug
42902602	flunisolide 0.08 MG/ACTUAT Metered Dose Inhaler [Aerospan]	1359715	Branded Drug
42903279	flunisolide 0.25 MG/ACTUAT Metered Dose Inhaler	1360392	Clinical Drug
42902499	flunisolide 0.25 MG/ACTUAT Metered Dose Inhaler [AeroBid]	1359612	Branded Drug
40156382	flunisolide Metered Dose Inhaler	828926	Clinical Drug Form
40156384	flunisolide Metered Dose Inhaler [AeroBid]	828928	Branded Drug Form
42706167	flunisolide Metered Dose Inhaler [Aerospan]	1245273	Branded Drug Form
40144035	fluticasone Dry Powder Inhaler	746765	Clinical Drug Form
45776177	fluticasone Dry Powder Inhaler [Arnuity]	1547652	Branded Drug Form
40144036	fluticasone Dry Powder Inhaler [Flovent]	746805	Branded Drug Form
45776181	fluticasone furoate 0.1 MG/ACTUAT Dry Powder Inhaler	1547661	Clinical Drug
45776182	fluticasone furoate 0.1 MG/ACTUAT Dry Powder Inhaler [Arnuity]	1547662	Branded Drug
43532284	fluticasone furoate 0.1 MG/ACTUAT / vilanterol 0.025 MG/ACTUAT Dry Powder Inhaler	1424895	Clinical Drug
45775247	fluticasone furoate 0.1 MG/ACTUAT / vilanterol 0.025 MG/ACTUAT Dry Powder Inhaler [Breo]	1539892	Branded Drug
45776298	fluticasone furoate 0.2 MG/ACTUAT Dry Powder Inhaler	1547669	Clinical Drug
45776299	fluticasone furoate 0.2 MG/ACTUAT Dry Powder Inhaler [Arnuity]	1547670	Branded Drug
46234371	fluticasone furoate 0.2 MG/ACTUAT / vilanterol 0.025 MG/ACTUAT Dry Powder Inhaler	1648786	Clinical Drug
46234372	fluticasone furoate 0.2 MG/ACTUAT / vilanterol 0.025 MG/ACTUAT Dry Powder Inhaler [Breo]	1648787	Branded Drug
40144037	fluticasone Metered Dose Inhaler	746403	Clinical Drug Form
40144038	fluticasone Metered Dose Inhaler [Flovent]	746412	Branded Drug Form
42902702	Fluticasone propionate 0.044 MG/ACTUAT Metered Dose Inhaler	1359815	Clinical Drug
42903180	Fluticasone propionate 0.044 MG/ACTUAT Metered Dose Inhaler [Flovent]	1360293	Branded Drug
42902807	Fluticasone propionate 0.045 MG/ACTUAT / salmeterol 0.021 MG/ACTUAT Metered Dose Inhaler	1359920	Clinical Drug
42902351	Fluticasone propionate 0.045 MG/ACTUAT / salmeterol 0.021 MG/ACTUAT Metered Dose Inhaler [Advair]	1359464	Branded Drug
42903087	Fluticasone propionate 0.05 MG/ACTUAT Dry Powder Inhaler	1360200	Clinical Drug
42903365	Fluticasone propionate 0.05 MG/ACTUAT Dry Powder Inhaler [Flovent]	1360478	Branded Drug
42902547	Fluticasone propionate 0.115 MG/ACTUAT / salmeterol 0.021 MG/ACTUAT Metered Dose Inhaler	1359660	Clinical Drug
42902808	Fluticasone propionate 0.115 MG/ACTUAT / salmeterol 0.021 MG/ACTUAT Metered Dose Inhaler [Advair]	1359921	Branded Drug
42903220	Fluticasone propionate 0.11 MG/ACTUAT Metered Dose Inhaler	1360333	Clinical Drug
42902635	Fluticasone propionate 0.11 MG/ACTUAT Metered Dose Inhaler [Flovent]	1359748	Branded Drug
42902447	Fluticasone propionate 0.1 MG/ACTUAT Dry Powder Inhaler	1359560	Clinical Drug
42903103	Fluticasone propionate 0.1 MG/ACTUAT Dry Powder Inhaler [Flovent]	1360216	Branded Drug
42902666	Fluticasone propionate 0.1 MG/ACTUAT / salmeterol 0.05 MG/ACTUAT Dry Powder Inhaler	1359779	Clinical Drug
42902665	Fluticasone propionate 0.1 MG/ACTUAT / salmeterol 0.05 MG/ACTUAT Dry Powder Inhaler [Advair]	1359778	Branded Drug
42902960	Fluticasone propionate 0.22 MG/ACTUAT Metered Dose Inhaler	1360073	Clinical Drug
42902500	Fluticasone propionate 0.22 MG/ACTUAT Metered Dose Inhaler [Flovent]	1359613	Branded Drug
42902703	Fluticasone propionate 0.23 MG/ACTUAT / salmeterol 0.021 MG/ACTUAT Metered Dose Inhaler	1359816	Clinical Drug
42902951	Fluticasone propionate 0.23 MG/ACTUAT / salmeterol 0.021 MG/ACTUAT Metered Dose Inhaler [Advair]	1360064	Branded Drug
42902934	Fluticasone propionate 0.25 MG/ACTUAT Dry Powder Inhaler	1360047	Clinical Drug
42902933	Fluticasone propionate 0.25 MG/ACTUAT Dry Powder Inhaler [Flovent]	1360046	Branded Drug
42902746	Fluticasone propionate 0.25 MG/ACTUAT / salmeterol 0.05 MG/ACTUAT Dry Powder Inhaler	1359859	Clinical Drug
42902601	Fluticasone propionate 0.25 MG/ACTUAT / salmeterol 0.05 MG/ACTUAT Dry Powder Inhaler [Advair]	1359714	Branded Drug
42902745	Fluticasone propionate 0.5 MG/ACTUAT / salmeterol 0.05 MG/ACTUAT Dry Powder Inhaler	1359858	Clinical Drug
42902878	Fluticasone propionate 0.5 MG/ACTUAT / salmeterol 0.05 MG/ACTUAT Dry Powder Inhaler [Advair]	1359991	Branded Drug
40144020	fluticasone / salmeterol Dry Powder Inhaler	746717	Clinical Drug Form
40170634	fluticasone / salmeterol Dry Powder Inhaler [Advair]	896189	Branded Drug Form
40144024	fluticasone / salmeterol Metered Dose Inhaler	744485	Clinical Drug Form
40170637	fluticasone / salmeterol Metered Dose Inhaler [Advair]	896270	Branded Drug Form
43532281	fluticasone / vilanterol Dry Powder Inhaler	1424887	Clinical Drug Form
45775245	fluticasone / vilanterol Dry Powder Inhaler [Breo]	1539889	Branded Drug Form
42903122	formoterol fumarate 0.005 MG/ACTUAT / mometasone furoate 0.1 MG/ACTUAT Metered Dose Inhaler	1360235	Clinical Drug
42902501	formoterol fumarate 0.005 MG/ACTUAT / mometasone furoate 0.1 MG/ACTUAT Metered Dose Inhaler [Dulera]	1359614	Branded Drug
42902950	formoterol fumarate 0.005 MG/ACTUAT / mometasone furoate 0.2 MG/ACTUAT Metered Dose Inhaler	1360063	Clinical Drug
42902603	formoterol fumarate 0.005 MG/ACTUAT / mometasone furoate 0.2 MG/ACTUAT Metered Dose Inhaler [Dulera]	1359716	Branded Drug
40223712	formoterol / Mometasone Metered Dose Inhaler	998040	Clinical Drug Form
40223714	formoterol / Mometasone Metered Dose Inhaler [Dulera]	998049	Branded Drug Form
40143326	Mometasone Dry Powder Inhaler	746792	Clinical Drug Form
40143327	Mometasone Dry Powder Inhaler [Asmanex]	746795	Branded Drug Form
42902513	mometasone furoate 0.11 MG/ACTUAT Dry Powder Inhaler	1359626	Clinical Drug
42902350	mometasone furoate 0.11 MG/ACTUAT Dry Powder Inhaler [Asmanex]	1359463	Branded Drug
44818263	mometasone furoate 0.1 MG/ACTUAT Metered Dose Inhaler	1536145	Clinical Drug
44818264	mometasone furoate 0.1 MG/ACTUAT Metered Dose Inhaler [Asmanex]	1536146	Branded Drug
42902386	mometasone furoate 0.22 MG/ACTUAT Dry Powder Inhaler	1359499	Clinical Drug
42902498	mometasone furoate 0.22 MG/ACTUAT Dry Powder Inhaler [Asmanex]	1359611	Branded Drug
44818267	mometasone furoate 0.2 MG/ACTUAT Metered Dose Inhaler	1536149	Clinical Drug
44818268	mometasone furoate 0.2 MG/ACTUAT Metered Dose Inhaler [Asmanex]	1536150	Branded Drug
44817882	Mometasone Metered Dose Inhaler	1536141	Clinical Drug Form
44817883	Mometasone Metered Dose Inhaler [Asmanex]	1536143	Branded Drug Form
1154343	Albuterol	435	Ingredient
1154373	Albuterol 0.83 MG/ML Inhalant Solution [Airet]	213783	Branded Drug
1154374	Albuterol 0.83 MG/ML Inhalant Solution [Arm-A-Med]	213784	Branded Drug
1154380	Albuterol 1 MG/ML Inhalant Solution	245314	Clinical Drug
1154415	Albuterol 0.1 MG/ACTUAT Inhalant Solution	248781	Clinical Drug
1154452	Albuterol 3 MG/ML Inhalant Solution	252246	Clinical Drug
1154453	Albuterol 0.1 MG/ACTUAT Inhalant Powder	252298	Clinical Drug
1154535	Albuterol 0.417 MG/ML Inhalant Solution	351136	Clinical Drug
1154536	Albuterol 0.21 MG/ML Inhalant Solution	351137	Clinical Drug
1154615	200 ACTUAT Albuterol 0.09 MG/ACTUAT Metered Dose Inhaler	745679	Quant Clinical Drug
1154617	80 ACTUAT Albuterol 0.09 MG/ACTUAT Metered Dose Inhaler	745682	Quant Clinical Drug
1154619	200 ACTUAT Albuterol 0.09 MG/ACTUAT Metered Dose Inhaler [ProAir]	745752	Quant Branded Drug
1154621	200 ACTUAT Albuterol 0.09 MG/ACTUAT Metered Dose Inhaler [Proventil]	746763	Quant Branded Drug
1154655	Albuterol 1 MG/ML Inhalant Solution [Ventolin]	795354	Branded Drug
1154656	Albuterol 1 MG/ML Inhalant Solution [Proventil]	795356	Branded Drug
1192218	Levalbuterol	237159	Ingredient
1192219	Levalbuterol 0.417 MG/ML Inhalant Solution	242754	Clinical Drug
1192220	Levalbuterol 0.21 MG/ML Inhalant Solution [Xopenex]	261136	Branded Drug
1192221	Levalbuterol 0.21 MG/ML Inhalant Solution	311286	Clinical Drug
1192247	Levalbuterol 0.103 MG/ML Inhalant Solution [Xopenex]	352132	Branded Drug
1192251	200 ACTUAT Levalbuterol 0.045 MG/ACTUAT Metered Dose Inhaler	745791	Quant Clinical Drug
1192272	200 ACTUAT Levalbuterol 0.045 MG/ACTUAT Metered Dose Inhaler [Xopenex]	746466	Quant Branded Drug
19000912	Albuterol 1 MG/ML Inhalant Solution [Salbuvent]	102385	Branded Drug
19004089	Albuterol 1 MG/ML Inhalant Solution [Ventolin Nebules]	104508	Branded Drug
19004121	Albuterol 0.4 MG/ACTUAT Inhalant Powder [Ventolin Rotacaps]	104510	Branded Drug
19004123	Albuterol 1 MG/ML Inhalant Solution [Steri-Neb Salamol]	104512	Branded Drug
19004124	Albuterol 2 MG/ML Inhalant Solution [Steri-Neb Salamol]	104513	Branded Drug
19004125	Albuterol 0.4 MG/ACTUAT Inhalant Powder	104514	Clinical Drug
19004126	Albuterol 0.2 MG/ACTUAT Inhalant Powder [Ventodisks]	104515	Branded Drug
19004127	Albuterol 0.4 MG/ACTUAT Inhalant Powder [Ventodisks]	104516	Branded Drug
19004128	Albuterol 2 MG/ML Inhalant Solution [Ventolin Nebules]	104517	Branded Drug
19010439	Albuterol 0.1 MG/ACTUAT Inhalant Solution [Airomir]	108792	Branded Drug
19012825	Albuterol 0.1 MG/ACTUAT Inhalant Solution [Salamol Easi-Breathe]	151086	Branded Drug
19015996	Albuterol 0.2 MG/ACTUAT Inhalant Powder [Ventolin Acculaher]	152581	Branded Drug
19017329	Albuterol 0.1 MG/ACTUAT Inhalant Solution [Ventolin Easi-Breathe]	153505	Branded Drug
19017858	Albuterol 0.1 MG/ACTUAT Inhalant Solution [Asmasal]	153729	Branded Drug
19024171	Albuterol 0.1 MG/ACTUAT Inhalant Solution [Asmaven]	200903	Branded Drug
19024172	Albuterol 0.1 MG/ACTUAT Inhalant Solution [Cobutolin]	200904	Branded Drug
19024173	Albuterol 0.1 MG/ACTUAT Inhalant Solution [Salbulin]	200905	Branded Drug
19024174	Albuterol 0.1 MG/ACTUAT Inhalant Solution [Salamol]	200907	Branded Drug
19027040	Albuterol 0.1 MG/ACTUAT Inhalant Solution [Aerolin-400]	203918	Branded Drug
19027061	Albuterol 0.1 MG/ACTUAT Inhalant Solution [Salbuvent Rondo]	203919	Branded Drug
19027062	Albuterol 0.1 MG/ACTUAT Inhalant Solution [Salbuvent]	203920	Branded Drug
19052756	Albuterol 0.095 MG/ACTUAT Inhalant Powder [Asmasal Clickhaler]	225464	Branded Drug
19054226	Albuterol 0.095 MG/ACTUAT Inhalant Powder	226577	Clinical Drug
19054369	Albuterol 0.1 MG/ACTUAT Inhalant Solution [Ventolin Evohaler]	226848	Branded Drug
19054620	Albuterol 0.1 MG/ACTUAT Inhalant Solution [Aerolin]	227133	Branded Drug
19060972	Albuterol 2 MG/ML Inhalant Solution	247840	Clinical Drug
19072359	Albuterol 0.2 MG/ACTUAT Inhalant Powder	307779	Clinical Drug
19096798	Levalbuterol 0.103 MG/ML Inhalant Solution	349590	Clinical Drug
19098331	Albuterol 0.417 MG/ML Inhalant Solution [Accuneb]	352051	Branded Drug
19098332	Albuterol 0.21 MG/ML Inhalant Solution [Accuneb]	352052	Branded Drug
19099420	Levalbuterol 0.1 MG/ML Inhalant Solution	358992	Clinical Drug
19113974	Levalbuterol 1.25 MG/ML Inhalant Solution	542360	Clinical Drug
19113976	Levalbuterol 1.25 MG/ML Inhalant Solution [Xopenex]	542362	Branded Drug
19121823	Albuterol 0.09 MG/ACTUAT Inhalant Powder	582498	Clinical Drug
19121824	Albuterol 0.09 MG/ACTUAT Inhalant Powder [Proventil]	582500	Branded Drug
19123989	Albuterol 0.83 MG/ML Inhalant Solution	630208	Clinical Drug
19123990	Albuterol 0.83 MG/ML Inhalant Solution [Proventil]	630209	Branded Drug
19130040	Albuterol 1 MG/ML Inhalant Solution [Arm-A-Med]	795358	Branded Drug
19131109	60 ACTUAT Albuterol 0.09 MG/ACTUAT Metered Dose Inhaler	801092	Quant Clinical Drug
19131111	60 ACTUAT Albuterol 0.09 MG/ACTUAT Metered Dose Inhaler [Ventolin]	801095	Quant Branded Drug
19133818	Levalbuterol 0.417 MG/ML Inhalant Solution [Xopenex]	833470	Branded Drug
21022894	Albuterol Dry Powder Inhaler [Pulvinal Salbutamol]	OMOP360751	Branded Drug Form
21022895	Albuterol 0.2 MG Dry Powder Inhaler [Ventolin]	OMOP360781	Branded Drug
21022896	Albuterol 0.2 MG Dry Powder Inhaler [Ventodisks] Box of 40	OMOP360790	Branded Drug Box
21022905	Albuterol 0.1 MG/ACTUAT Inhalant Solution by A A H	OMOP360934	Marketed Product
21022906	Albuterol 0.1 MG/ACTUAT Inhalant Solution by Actavis	OMOP360937	Marketed Product
21022907	Albuterol 0.4 MG Dry Powder Inhaler [Ventolin] Box of 112 by GlaxoSmithKline	OMOP360980	Marketed Product
21030096	2.5 ML Albuterol 1 MG/ML Inhalant Solution Box of 20 by Mylan	OMOP304946	Marketed Product
21030097	2.5 ML Albuterol 1 MG/ML Inhalant Solution Box of 20 by Phoenix Healthcare Distribution	OMOP304948	Marketed Product
21030098	2.5 ML Albuterol 2 MG/ML Inhalant Solution by Kent	OMOP304980	Marketed Product
21030099	2.5 ML Albuterol 2 MG/ML Inhalant Solution [Salamol] by Teva	OMOP305002	Marketed Product
21030457	200 ACTUAT Albuterol 0.095 MG/ACTUAT Dry Powder Inhaler [Asmasal] by Focus	OMOP326961	Marketed Product
21030458	200 ACTUAT Albuterol 0.1 MG/ACTUAT Inhalant Solution [Salbulin]	OMOP326980	Quant Branded Drug
21030459	200 ACTUAT Albuterol 0.1 MG/ACTUAT Inhalant Solution [Asmavent]	OMOP326982	Quant Branded Drug
21030460	200 ACTUAT Albuterol 0.1 MG/ACTUAT Inhalant Solution [Salamol] by DE	OMOP326990	Marketed Product
21030461	200 ACTUAT Albuterol 0.1 MG/ACTUAT Inhalant Solution [Airomir] by Teva	OMOP326993	Marketed Product
21030462	200 ACTUAT Albuterol 0.1 MG/ACTUAT Dry Powder Inhaler [Easyhaler Salbutamol sulfate]	OMOP327003	Quant Branded Drug
21032656	Albuterol 0.2 MG Dry Powder Inhaler by Teva	OMOP360774	Marketed Product
21032657	Albuterol 0.2 MG Dry Powder Inhaler [Ventodisks]	OMOP360788	Branded Drug
21032660	Albuterol 0.1 MG/ACTUAT Dry Powder Inhaler [Salbulin volizer] by Meda	OMOP360960	Marketed Product
21039936	2.5 ML Albuterol 1 MG/ML Inhalant Solution by Phoenix Healthcare Distribution	OMOP304932	Marketed Product
21039937	2.5 ML Albuterol 1 MG/ML Inhalant Solution [Salamol] Box of 20 by Teva	OMOP304959	Marketed Product
21039938	2.5 ML Albuterol 1 MG/ML Inhalant Solution [Maxivent]	OMOP304969	Quant Branded Drug
21039939	2.5 ML Albuterol 2 MG/ML Inhalant Solution [Ventolin] Box of 20	OMOP305010	Quant Branded Box
21039940	2.5 ML Albuterol 2 MG/ML Inhalant Solution [Maxivent]	OMOP305014	Quant Branded Drug
21039941	2.5 ML Albuterol 2 MG/ML Inhalant Solution [Maxivent] Box of 20 by Ashbourne	OMOP305017	Marketed Product
21040238	60 ACTUAT Albuterol 0.2 MG/ACTUAT Dry Powder Inhaler [Ventolin] by Mawdsley-Brooks & Company	OMOP319916	Marketed Product
21040239	60 ACTUAT Albuterol 0.2 MG/ACTUAT Dry Powder Inhaler [Ventolin] by Sigma	OMOP319917	Marketed Product
21040240	60 ACTUAT Albuterol 0.2 MG/ACTUAT Dry Powder Inhaler [Ventolin] by DE	OMOP319920	Marketed Product
21040247	100 ACTUAT Albuterol 0.2 MG/ACTUAT Dry Powder Inhaler [Pulvinal Salbutamol] by Chiesi	OMOP322033	Marketed Product
21040281	200 ACTUAT Albuterol 0.1 MG/ACTUAT Dry Powder Inhaler [Salbulin volizer]	OMOP327005	Quant Branded Drug
21042563	Albuterol Inhalant Solution [Asmavent]	OMOP360748	Branded Drug Form
21042566	Albuterol 0.2 MG/ACTUAT Dry Powder Inhaler [Pulvinal Salbutamol]	OMOP360874	Branded Drug
21042567	Albuterol 0.2 MG/ACTUAT Dry Powder Inhaler [Pulvinal Salbutamol] by Chiesi	OMOP360875	Marketed Product
21042568	Albuterol 0.2 MG/ACTUAT Dry Powder Inhaler [Easyhaler Salbutamol sulfate] by Orion	OMOP360886	Marketed Product
21042569	Albuterol 5 MG/ML Inhalant Solution [Ventolin] by GlaxoSmithKline	OMOP360893	Marketed Product
21042570	Albuterol 2 MG/ML Inhalant Solution [Ventolin] Box of 5	OMOP360904	Branded Drug Box
21042573	Albuterol 0.1 MG/ACTUAT Inhalant Solution [Salamol] by Arrow Generics	OMOP360942	Marketed Product
21042574	Albuterol 0.1 MG/ACTUAT Inhalant Solution [Salamol] by DE	OMOP360945	Marketed Product
21042575	Albuterol 0.1 MG/ACTUAT Inhalant Solution [Ventolin] by Waymade Healthcare	OMOP360950	Marketed Product
21042577	Albuterol 0.4 MG Dry Powder Inhaler	OMOP360966	Clinical Drug
21042578	Albuterol 0.4 MG Dry Powder Inhaler by Teva	OMOP360967	Marketed Product
21049732	2.5 ML Albuterol 1 MG/ML Inhalant Solution Box of 5	OMOP304940	Quant Clinical Box
21049733	2.5 ML Albuterol 2 MG/ML Inhalant Solution by Actavis	OMOP304984	Marketed Product
21050066	200 ACTUAT Albuterol 0.1 MG/ACTUAT Inhalant Solution by DE	OMOP326975	Marketed Product
21050067	200 ACTUAT Albuterol 0.1 MG/ACTUAT Inhalant Solution by Teva	OMOP326978	Marketed Product
21050068	200 ACTUAT Albuterol 0.1 MG/ACTUAT Inhalant Solution [Salbulin] by 3M Health Care	OMOP326981	Marketed Product
21050069	200 ACTUAT Albuterol 0.1 MG/ACTUAT Inhalant Solution [Ventolin] by Waymade Healthcare	OMOP326996	Marketed Product
21052330	Albuterol 1 MG/ML Inhalant Solution Box of 5	OMOP360758	Clinical Drug Box
21052331	Albuterol 1 MG/ML Inhalant Solution [Ventolin] Box of 5	OMOP360763	Branded Drug Box
21052332	Albuterol 0.2 MG Dry Powder Inhaler [Ventolin] by GlaxoSmithKline	OMOP360782	Marketed Product
21052333	Albuterol 0.2 MG Dry Powder Inhaler [Ventodisks] Box of 112 by GlaxoSmithKline	OMOP360795	Marketed Product
21052334	Albuterol 0.2 MG Dry Powder Inhaler [Ventodisks] Box of 120 by GlaxoSmithKline	OMOP360797	Marketed Product
21052335	Albuterol 0.095 MG/ACTUAT Dry Powder Inhaler [Asmasal]	OMOP360815	Branded Drug
21052339	Albuterol 2 MG/ML Inhalant Solution [Maxivent] Box of 20	OMOP360907	Branded Drug Box
21052342	Albuterol 0.1 MG/ACTUAT Inhalant Solution [Salamol] by Mawdsley-Brooks & Company	OMOP360943	Marketed Product
21052343	Albuterol 0.1 MG/ACTUAT Inhalant Solution [Ventolin] by DE	OMOP360951	Marketed Product
21052344	Albuterol 0.1 MG/ACTUAT Inhalant Solution [AirSalb]	OMOP360955	Branded Drug
21052345	Albuterol 0.1 MG/ACTUAT Dry Powder Inhaler [Salbulin volizer]	OMOP360959	Branded Drug
21052346	Albuterol 0.4 MG Dry Powder Inhaler [Ventodisks] Box of 120	OMOP360988	Branded Drug Box
21059514	2.5 ML Albuterol 1 MG/ML Inhalant Solution by Alliance Healthcare (Distribution)	OMOP304935	Marketed Product
21059515	2.5 ML Albuterol 1 MG/ML Inhalant Solution Box of 20 by Teva	OMOP304952	Marketed Product
21059516	2.5 ML Albuterol 1 MG/ML Inhalant Solution [Salamol] by Teva	OMOP304957	Marketed Product
21059517	2.5 ML Albuterol 1 MG/ML Inhalant Solution [Salamol] Box of 20	OMOP304958	Quant Branded Box
21059518	2.5 ML Albuterol 2 MG/ML Inhalant Solution Box of 20 by Teva	OMOP304997	Marketed Product
21059519	2.5 ML Albuterol 2 MG/ML Inhalant Solution [Salamol] Box of 20	OMOP305003	Quant Branded Box
21059520	2.5 ML Albuterol 2 MG/ML Inhalant Solution [Ventolin] Box of 5	OMOP305008	Quant Branded Box
21059867	100 ACTUAT Albuterol 0.2 MG/ACTUAT Dry Powder Inhaler	OMOP322030	Quant Clinical Drug
21059901	200 ACTUAT Albuterol 0.1 MG/ACTUAT Inhalant Solution by Phoenix Healthcare Distribution	OMOP326969	Marketed Product
21062156	Albuterol 0.2 MG Dry Powder Inhaler Box of 100	OMOP360776	Clinical Drug Box
21062157	Albuterol 0.2 MG Dry Powder Inhaler Box of 112	OMOP360777	Clinical Drug Box
21062158	Albuterol 0.2 MG Dry Powder Inhaler [Ventodisks] by GlaxoSmithKline	OMOP360789	Marketed Product
21062159	Albuterol 0.2 MG Dry Powder Inhaler [Ventodisks] Box of 112	OMOP360794	Branded Drug Box
21062165	Albuterol 2 MG/ML Inhalant Solution Box of 5	OMOP360898	Clinical Drug Box
21062166	Albuterol 2 MG/ML Inhalant Solution [Ventolin]	OMOP360902	Branded Drug
21062169	Albuterol 0.1 MG/ACTUAT Inhalant Solution by Mylan	OMOP360924	Marketed Product
21062170	Albuterol 0.1 MG/ACTUAT Inhalant Solution by Kent	OMOP360928	Marketed Product
21062171	Albuterol 0.1 MG/ACTUAT Inhalant Solution by Sandoz	OMOP360929	Marketed Product
21062172	Albuterol 0.1 MG/ACTUAT Inhalant Solution [Airomir] by Teva	OMOP360947	Marketed Product
21062173	Albuterol 0.1 MG/ACTUAT Inhalant Solution [Ventolin]	OMOP360948	Branded Drug
21062174	Albuterol 0.4 MG Dry Powder Inhaler [Ventolin] by Dowelhurst	OMOP360975	Marketed Product
21062175	Albuterol 0.4 MG Dry Powder Inhaler [Ventodisks] by GlaxoSmithKline	OMOP360982	Marketed Product
21068599	20 ML Albuterol 5 MG/ML Inhalant Solution [Ventolin] by GlaxoSmithKline	OMOP313595	Marketed Product
21069473	2.5 ML Albuterol 1 MG/ML Inhalant Solution by Actavis	OMOP304938	Marketed Product
21069474	2.5 ML Albuterol 1 MG/ML Inhalant Solution Box of 20 by Galen	OMOP304943	Marketed Product
21069475	2.5 ML Albuterol 1 MG/ML Inhalant Solution Box of 20 by A A H	OMOP304951	Marketed Product
21069476	2.5 ML Albuterol 1 MG/ML Inhalant Solution [Ventolin]	OMOP304960	Quant Branded Drug
21069477	2.5 ML Albuterol 2 MG/ML Inhalant Solution Box of 20 by Kent	OMOP304994	Marketed Product
21069478	2.5 ML Albuterol 2 MG/ML Inhalant Solution Box of 20 by A A H	OMOP304996	Marketed Product
21069479	2.5 ML Albuterol 2 MG/ML Inhalant Solution [Salamol] Box of 20 by Teva	OMOP305004	Marketed Product
21069836	200 ACTUAT Albuterol 0.1 MG/ACTUAT Inhalant Solution by Actavis	OMOP326979	Marketed Product
21069837	200 ACTUAT Albuterol 0.1 MG/ACTUAT Inhalant Solution [Aerolin] by 3M Health Care	OMOP326985	Marketed Product
21069838	200 ACTUAT Albuterol 0.1 MG/ACTUAT Inhalant Solution [Ventolin] by GlaxoSmithKline	OMOP326999	Marketed Product
21069839	200 ACTUAT Albuterol 0.1 MG/ACTUAT Inhalant Solution [AirSalb] by Sandoz	OMOP327002	Marketed Product
21072075	Albuterol Dry Powder Inhaler [Salbulin volizer]	OMOP360754	Branded Drug Form
21072076	Albuterol 1 MG/ML Inhalant Solution [Ventolin] Box of 20	OMOP360764	Branded Drug Box
21072078	Albuterol 0.095 MG/ACTUAT Dry Powder Inhaler [Asmasal] by Focus	OMOP360816	Marketed Product
21072084	Albuterol 2 MG/ML Inhalant Solution [Salamol]	OMOP360900	Branded Drug
21072085	Albuterol 0.1 MG/ACTUAT Inhalant Solution by Waymade Healthcare	OMOP360931	Marketed Product
21079225	2.5 ML Albuterol 1 MG/ML Inhalant Solution Box of 20 by Alliance Healthcare (Distribution)	OMOP304950	Marketed Product
21079226	2.5 ML Albuterol 1 MG/ML Inhalant Solution [Ventolin] Box of 20 by Mawdsley-Brooks & Company	OMOP304966	Marketed Product
21079227	2.5 ML Albuterol 2 MG/ML Inhalant Solution by Teva	OMOP304983	Marketed Product
21079228	2.5 ML Albuterol 2 MG/ML Inhalant Solution Box of 20 by Actavis	OMOP304998	Marketed Product
21079229	2.5 ML Albuterol 2 MG/ML Inhalant Solution [Ventolin] by Mawdsley-Brooks & Company	OMOP305006	Marketed Product
21079230	2.5 ML Albuterol 2 MG/ML Inhalant Solution [Ventolin] by GlaxoSmithKline	OMOP305007	Marketed Product
21079588	200 ACTUAT Albuterol 0.1 MG/ACTUAT Inhalant Solution by Sandoz	OMOP326971	Marketed Product
21079589	200 ACTUAT Albuterol 0.1 MG/ACTUAT Inhalant Solution [AirSalb]	OMOP327001	Quant Branded Drug
21081760	Albuterol Inhalant Solution [AirSalb]	OMOP360750	Branded Drug Form
21081762	Albuterol 1 MG/ML Inhalant Solution [Salamol] Box of 20	OMOP360762	Branded Drug Box
21081763	Albuterol 0.2 MG Dry Powder Inhaler [Ventolin] Box of 100 by Dowelhurst	OMOP360785	Marketed Product
21081767	Albuterol 0.2 MG/ACTUAT Dry Powder Inhaler [Ventolin] by GlaxoSmithKline	OMOP360883	Marketed Product
21081768	Albuterol 0.2 MG/ACTUAT Dry Powder Inhaler [Easyhaler Salbutamol sulfate]	OMOP360885	Branded Drug
21081769	Albuterol 2 MG/ML Inhalant Solution Box of 20	OMOP360899	Clinical Drug Box
21081770	Albuterol 0.1 MG/ACTUAT Dry Powder Inhaler [Easyhaler Salbutamol sulfate]	OMOP360957	Branded Drug
21081772	Albuterol 0.4 MG Dry Powder Inhaler Box of 120 by Teva	OMOP360972	Marketed Product
21081773	Albuterol 0.4 MG Dry Powder Inhaler [Ventolin] Box of 100 by Dowelhurst	OMOP360978	Marketed Product
21081774	Albuterol 0.4 MG Dry Powder Inhaler [Ventodisks] Box of 112	OMOP360985	Branded Drug Box
21088943	2.5 ML Albuterol 1 MG/ML Inhalant Solution by Arrow Generics	OMOP304928	Marketed Product
21088944	2.5 ML Albuterol 1 MG/ML Inhalant Solution by Fannin	OMOP304939	Marketed Product
21088945	2.5 ML Albuterol 1 MG/ML Inhalant Solution [Maxivent] Box of 20	OMOP304971	Quant Branded Box
21088946	2.5 ML Albuterol 2 MG/ML Inhalant Solution by A A H	OMOP304982	Marketed Product
21088947	2.5 ML Albuterol 2 MG/ML Inhalant Solution Box of 20 by Phoenix Healthcare Distribution	OMOP304993	Marketed Product
21088948	2.5 ML Albuterol 2 MG/ML Inhalant Solution [Ventolin] Box of 20 by GlaxoSmithKline	OMOP305013	Marketed Product
21089242	60 ACTUAT Albuterol 0.2 MG/ACTUAT Dry Powder Inhaler	OMOP319914	Quant Clinical Drug
21089243	60 ACTUAT Albuterol 0.2 MG/ACTUAT Dry Powder Inhaler [Ventolin] by Lexon	OMOP319921	Marketed Product
21089279	200 ACTUAT Albuterol 0.095 MG/ACTUAT Dry Powder Inhaler [Asmasal]	OMOP326960	Quant Branded Drug
21091528	Albuterol 0.2 MG Dry Powder Inhaler [Ventodisks] Box of 40 by GlaxoSmithKline	OMOP360793	Marketed Product
21091536	Albuterol 0.4 MG Dry Powder Inhaler Box of 40	OMOP360968	Clinical Drug Box
21091537	Albuterol 0.4 MG Dry Powder Inhaler [Ventolin] Box of 112	OMOP360979	Branded Drug Box
21091538	Albuterol 0.4 MG Dry Powder Inhaler [Ventodisks] Box of 112 by GlaxoSmithKline	OMOP360986	Marketed Product
21098836	2.5 ML Albuterol 1 MG/ML Inhalant Solution Box of 20 by Arrow Generics	OMOP304942	Marketed Product
21098837	2.5 ML Albuterol 1 MG/ML Inhalant Solution Box of 20 by Actavis	OMOP304953	Marketed Product
21098838	2.5 ML Albuterol 2 MG/ML Inhalant Solution by Arrow Generics	OMOP304974	Marketed Product
21098839	2.5 ML Albuterol 2 MG/ML Inhalant Solution by Galen	OMOP304975	Marketed Product
21098840	2.5 ML Albuterol 2 MG/ML Inhalant Solution [Salamol]	OMOP305001	Quant Branded Drug
21098841	2.5 ML Albuterol 2 MG/ML Inhalant Solution [Ventolin]	OMOP305005	Quant Branded Drug
21099174	100 ACTUAT Albuterol 0.2 MG/ACTUAT Dry Powder Inhaler [Pulvinal Salbutamol]	OMOP322031	Quant Branded Drug
21099203	200 ACTUAT Albuterol 0.2 MG/ACTUAT Dry Powder Inhaler [Easyhaler Salbutamol sulfate]	OMOP326963	Quant Branded Drug
21099204	200 ACTUAT Albuterol 0.1 MG/ACTUAT Inhalant Solution [Ventolin] by DE	OMOP326997	Marketed Product
21101413	Albuterol Dry Powder Inhaler [Asmasal]	OMOP360752	Branded Drug Form
21101414	Albuterol Dry Powder Inhaler [Easyhaler Salbutamol sulfate]	OMOP360753	Branded Drug Form
21101415	Albuterol 1 MG/ML Inhalant Solution Box of 20	OMOP360759	Clinical Drug Box
21101417	Albuterol 0.2 MG Dry Powder Inhaler Box of 40	OMOP360775	Clinical Drug Box
21101418	Albuterol 0.2 MG Dry Powder Inhaler Box of 120	OMOP360778	Clinical Drug Box
21101419	Albuterol 0.2 MG Dry Powder Inhaler Box of 120 by Teva	OMOP360779	Marketed Product
21101426	Albuterol 2 MG/ML Inhalant Solution [Ventolin] Box of 20	OMOP360905	Branded Drug Box
21108661	2.5 ML Albuterol 1 MG/ML Inhalant Solution by Mylan	OMOP304930	Marketed Product
21108662	2.5 ML Albuterol 1 MG/ML Inhalant Solution by Teva	OMOP304937	Marketed Product
21108663	2.5 ML Albuterol 1 MG/ML Inhalant Solution [Salamol]	OMOP304955	Quant Branded Drug
21108664	2.5 ML Albuterol 2 MG/ML Inhalant Solution by Mylan	OMOP304976	Marketed Product
21108665	2.5 ML Albuterol 2 MG/ML Inhalant Solution Box of 20 by Arrow Generics	OMOP304988	Marketed Product
21108666	2.5 ML Albuterol 2 MG/ML Inhalant Solution Box of 20 by Mawdsley-Brooks & Company	OMOP304992	Marketed Product
21108667	2.5 ML Albuterol 2 MG/ML Inhalant Solution Box of 20 by Alliance Healthcare (Distribution)	OMOP304995	Marketed Product
21108985	60 ACTUAT Albuterol 0.2 MG/ACTUAT Dry Powder Inhaler [Ventolin] by Waymade Healthcare	OMOP319918	Marketed Product
21109018	200 ACTUAT Albuterol 0.1 MG/ACTUAT Inhalant Solution by Arrow Generics	OMOP326966	Marketed Product
21109019	200 ACTUAT Albuterol 0.1 MG/ACTUAT Inhalant Solution [Salamol] by Arrow Generics	OMOP326988	Marketed Product
21111256	Albuterol 0.2 MG Dry Powder Inhaler [Ventolin] Box of 112 by GlaxoSmithKline	OMOP360787	Marketed Product
21111259	Albuterol 0.2 MG/ACTUAT Dry Powder Inhaler [Ventolin] by Sigma	OMOP360879	Marketed Product
21111261	Albuterol 0.1 MG/ACTUAT Inhalant Solution by Mawdsley-Brooks & Company	OMOP360926	Marketed Product
21111262	Albuterol 0.1 MG/ACTUAT Inhalant Solution by Phoenix Healthcare Distribution	OMOP360927	Marketed Product
21111263	Albuterol 0.1 MG/ACTUAT Inhalant Solution [Salbulin] by 3M Health Care	OMOP360938	Marketed Product
21111264	Albuterol 0.4 MG Dry Powder Inhaler Box of 120	OMOP360971	Clinical Drug Box
21111265	Albuterol 0.4 MG Dry Powder Inhaler [Ventodisks] Box of 40 by GlaxoSmithKline	OMOP360984	Marketed Product
21117568	20 ML Albuterol 5 MG/ML Inhalant Solution	OMOP313593	Quant Clinical Drug
21118402	2.5 ML Albuterol 1 MG/ML Inhalant Solution Box of 20 by Mawdsley-Brooks & Company	OMOP304947	Marketed Product
21118403	2.5 ML Albuterol 1 MG/ML Inhalant Solution Box of 20 by Fannin	OMOP304954	Marketed Product
21118404	2.5 ML Albuterol 1 MG/ML Inhalant Solution [Ventolin] by GlaxoSmithKline	OMOP304962	Marketed Product
21118405	2.5 ML Albuterol 1 MG/ML Inhalant Solution [Ventolin] Box of 5	OMOP304963	Quant Branded Box
21118406	2.5 ML Albuterol 2 MG/ML Inhalant Solution by Fannin	OMOP304985	Marketed Product
21118407	2.5 ML Albuterol 2 MG/ML Inhalant Solution Box of 20 by Galen	OMOP304990	Marketed Product
21118408	2.5 ML Albuterol 2 MG/ML Inhalant Solution [Ventolin] Box of 5 by GlaxoSmithKline	OMOP305009	Marketed Product
21118750	200 ACTUAT Albuterol 0.1 MG/ACTUAT Inhalant Solution by Waymade Healthcare	OMOP326973	Marketed Product
21118751	200 ACTUAT Albuterol 0.1 MG/ACTUAT Inhalant Solution [Ventolin]	OMOP326994	Quant Branded Drug
21118752	200 ACTUAT Albuterol 0.1 MG/ACTUAT Inhalant Solution [Ventolin] by Mawdsley-Brooks & Company	OMOP326995	Marketed Product
21118753	200 ACTUAT Albuterol 0.1 MG/ACTUAT Dry Powder Inhaler [Easyhaler Salbutamol sulfate] by Orion	OMOP327004	Marketed Product
21120931	Albuterol Inhalant Solution [Maxivent]	OMOP360747	Branded Drug Form
21120933	Albuterol 0.2 MG Dry Powder Inhaler [Ventodisks] Box of 120	OMOP360796	Branded Drug Box
21120938	Albuterol 0.2 MG/ACTUAT Dry Powder Inhaler [Ventolin] by Lexon	OMOP360882	Marketed Product
21120940	Albuterol 2 MG/ML Inhalant Solution [Maxivent]	OMOP360906	Branded Drug
21120942	Albuterol 0.1 MG/ACTUAT Inhalant Solution by Teva	OMOP360935	Marketed Product
21120943	Albuterol 0.1 MG/ACTUAT Inhalant Solution [Aerolin] by 3M Health Care	OMOP360941	Marketed Product
21120944	Albuterol 0.1 MG/ACTUAT Dry Powder Inhaler [Easyhaler Salbutamol sulfate] by Orion	OMOP360958	Marketed Product
21128170	2.5 ML Albuterol 1 MG/ML Inhalant Solution Box of 20 by Kent	OMOP304949	Marketed Product
21128171	2.5 ML Albuterol 1 MG/ML Inhalant Solution [Ventolin] Box of 5 by GlaxoSmithKline	OMOP304964	Marketed Product
21128172	2.5 ML Albuterol 2 MG/ML Inhalant Solution by Alliance Healthcare (Distribution)	OMOP304981	Marketed Product
21128173	2.5 ML Albuterol 2 MG/ML Inhalant Solution Box of 20 by Mylan	OMOP304991	Marketed Product
21128483	60 ACTUAT Albuterol 0.2 MG/ACTUAT Dry Powder Inhaler [Ventolin]	OMOP319915	Quant Branded Drug
21128526	200 ACTUAT Albuterol 0.2 MG/ACTUAT Dry Powder Inhaler	OMOP326962	Quant Clinical Drug
21130706	Albuterol 1 MG/ML Inhalant Solution [Maxivent]	OMOP360765	Branded Drug
21130711	Albuterol 0.1 MG/ACTUAT Inhalant Solution [Asmavent] by Kent	OMOP360940	Marketed Product
21130713	Albuterol 0.4 MG Dry Powder Inhaler [Ventolin] by GlaxoSmithKline	OMOP360974	Marketed Product
21138024	2.5 ML Albuterol 1 MG/ML Inhalant Solution	OMOP304927	Quant Clinical Drug
21138025	2.5 ML Albuterol 1 MG/ML Inhalant Solution by Galen	OMOP304929	Marketed Product
21138398	200 ACTUAT Albuterol 0.1 MG/ACTUAT Inhalant Solution by A A H	OMOP326977	Marketed Product
21138399	200 ACTUAT Albuterol 0.1 MG/ACTUAT Inhalant Solution [Asmavent] by Kent	OMOP326983	Marketed Product
21138400	200 ACTUAT Albuterol 0.1 MG/ACTUAT Inhalant Solution [Ventolin] by Dowelhurst	OMOP327000	Marketed Product
21140654	Albuterol 1 MG/ML Inhalant Solution [Salamol]	OMOP360760	Branded Drug
21140656	Albuterol 0.2 MG Dry Powder Inhaler [Ventolin] by Dowelhurst	OMOP360783	Marketed Product
21140657	Albuterol 0.2 MG/ACTUAT Dry Powder Inhaler [Ventolin] by Mawdsley-Brooks & Company	OMOP360878	Marketed Product
21140658	Albuterol 0.2 MG/ACTUAT Dry Powder Inhaler [Ventolin] by Dowelhurst	OMOP360884	Marketed Product
21140662	Albuterol 0.1 MG/ACTUAT Inhalant Solution by AM Distributions (Yorkshire)	OMOP360932	Marketed Product
21140663	Albuterol 0.1 MG/ACTUAT Inhalant Solution [Asmavent]	OMOP360939	Branded Drug
21140664	Albuterol 0.1 MG/ACTUAT Inhalant Solution [Ventolin] by GlaxoSmithKline	OMOP360952	Marketed Product
21140665	Albuterol 0.4 MG Dry Powder Inhaler Box of 112	OMOP360970	Clinical Drug Box
21140666	Albuterol 0.4 MG Dry Powder Inhaler [Ventolin] Box of 100	OMOP360977	Branded Drug Box
21147035	20 ML Albuterol 5 MG/ML Inhalant Solution [Ventolin]	OMOP313594	Quant Branded Drug
21147887	2.5 ML Albuterol 1 MG/ML Inhalant Solution by Mawdsley-Brooks & Company	OMOP304931	Marketed Product
21147888	2.5 ML Albuterol 1 MG/ML Inhalant Solution Box of 20	OMOP304941	Quant Clinical Box
21147889	2.5 ML Albuterol 1 MG/ML Inhalant Solution [Ventolin] by Mawdsley-Brooks & Company	OMOP304961	Marketed Product
21147890	2.5 ML Albuterol 2 MG/ML Inhalant Solution Box of 20	OMOP304987	Quant Clinical Box
21147891	2.5 ML Albuterol 2 MG/ML Inhalant Solution [Ventolin] Box of 20 by Mawdsley-Brooks & Company	OMOP305012	Marketed Product
21148215	60 ACTUAT Albuterol 0.2 MG/ACTUAT Dry Powder Inhaler [Ventolin] by GlaxoSmithKline	OMOP319922	Marketed Product
21148256	200 ACTUAT Albuterol 0.1 MG/ACTUAT Inhalant Solution by Alliance Healthcare (Distribution)	OMOP326972	Marketed Product
21148257	200 ACTUAT Albuterol 0.1 MG/ACTUAT Inhalant Solution by AM Distributions (Yorkshire)	OMOP326974	Marketed Product
21148258	200 ACTUAT Albuterol 0.1 MG/ACTUAT Inhalant Solution [Salamol]	OMOP326986	Quant Branded Drug
21148259	200 ACTUAT Albuterol 0.1 MG/ACTUAT Inhalant Solution [Airomir]	OMOP326992	Quant Branded Drug
21150488	Albuterol 0.2 MG Dry Powder Inhaler	OMOP360773	Clinical Drug
21150500	Albuterol 5 MG/ML Inhalant Solution [Ventolin]	OMOP360892	Branded Drug
21150501	Albuterol 2 MG/ML Inhalant Solution [Salamol] Box of 20	OMOP360901	Branded Drug Box
21150503	Albuterol 0.1 MG/ACTUAT Inhalant Solution by Arrow Generics	OMOP360923	Marketed Product
21150504	Albuterol 0.1 MG/ACTUAT Inhalant Solution [Ventolin] by Mawdsley-Brooks & Company	OMOP360949	Marketed Product
21150505	Albuterol 0.4 MG Dry Powder Inhaler [Ventolin]	OMOP360973	Branded Drug
21150506	Albuterol 0.4 MG Dry Powder Inhaler [Ventodisks]	OMOP360981	Branded Drug
21157863	2.5 ML Albuterol 1 MG/ML Inhalant Solution by Kent	OMOP304934	Marketed Product
21157864	2.5 ML Albuterol 1 MG/ML Inhalant Solution by A A H	OMOP304936	Marketed Product
21157865	2.5 ML Albuterol 2 MG/ML Inhalant Solution	OMOP304973	Quant Clinical Drug
21157866	2.5 ML Albuterol 2 MG/ML Inhalant Solution by Mawdsley-Brooks & Company	OMOP304977	Marketed Product
21157867	2.5 ML Albuterol 2 MG/ML Inhalant Solution Box of 20 by Fannin	OMOP304999	Marketed Product
21158185	60 ACTUAT Albuterol 0.2 MG/ACTUAT Dry Powder Inhaler [Ventolin] by Dowelhurst	OMOP319923	Marketed Product
21158227	200 ACTUAT Albuterol 0.1 MG/ACTUAT Inhalant Solution by Mawdsley-Brooks & Company	OMOP326968	Marketed Product
21158228	200 ACTUAT Albuterol 0.1 MG/ACTUAT Inhalant Solution [Aerolin]	OMOP326984	Quant Branded Drug
21158229	200 ACTUAT Albuterol 0.1 MG/ACTUAT Dry Powder Inhaler [Salbulin volizer] by Meda	OMOP327006	Marketed Product
21160443	Albuterol 0.2 MG Dry Powder Inhaler [Ventolin] Box of 100	OMOP360784	Branded Drug Box
21160450	Albuterol 0.1 MG/ACTUAT Inhalant Solution by Alliance Healthcare (Distribution)	OMOP360930	Marketed Product
21160451	Albuterol 0.1 MG/ACTUAT Inhalant Solution by DE	OMOP360933	Marketed Product
21160452	Albuterol 0.1 MG/ACTUAT Inhalant Solution [AirSalb] by Sandoz	OMOP360956	Marketed Product
21160453	Albuterol 0.4 MG Dry Powder Inhaler Box of 100	OMOP360969	Clinical Drug Box
21160454	Albuterol 0.4 MG Dry Powder Inhaler [Ventodisks] Box of 120 by GlaxoSmithKline	OMOP360989	Marketed Product
21167637	2.5 ML Albuterol 1 MG/ML Inhalant Solution [Ventolin] Box of 20 by GlaxoSmithKline	OMOP304968	Marketed Product
21167638	2.5 ML Albuterol 1 MG/ML Inhalant Solution [Maxivent] by Ashbourne	OMOP304970	Marketed Product
21167639	2.5 ML Albuterol 1 MG/ML Inhalant Solution [Maxivent] Box of 20 by Ashbourne	OMOP304972	Marketed Product
21167640	2.5 ML Albuterol 2 MG/ML Inhalant Solution [Maxivent] Box of 20	OMOP305016	Quant Branded Box
21168001	200 ACTUAT Albuterol 0.2 MG/ACTUAT Dry Powder Inhaler [Easyhaler Salbutamol sulfate] by Orion	OMOP326964	Marketed Product
21168002	200 ACTUAT Albuterol 0.1 MG/ACTUAT Inhalant Solution by Mylan	OMOP326967	Marketed Product
21168003	200 ACTUAT Albuterol 0.1 MG/ACTUAT Inhalant Solution [Salamol] by Teva	OMOP326991	Marketed Product
21170230	Albuterol 1 MG/ML Inhalant Solution [Maxivent] Box of 20	OMOP360766	Branded Drug Box
21170232	Albuterol 0.2 MG Dry Powder Inhaler [Ventolin] Box of 112	OMOP360786	Branded Drug Box
21170236	Albuterol 0.2 MG/ACTUAT Dry Powder Inhaler [Ventolin] by Waymade Healthcare	OMOP360880	Marketed Product
21170237	Albuterol 0.2 MG/ACTUAT Dry Powder Inhaler [Ventolin] by DE	OMOP360881	Marketed Product
21170238	Albuterol 5 MG/ML Inhalant Solution	OMOP360891	Clinical Drug
21170239	Albuterol 0.1 MG/ACTUAT Inhalant Solution [Salamol] by Teva	OMOP360946	Marketed Product
21170240	Albuterol 0.1 MG/ACTUAT Inhalant Solution [Ventolin] by Dowelhurst	OMOP360953	Marketed Product
21170241	Albuterol 0.4 MG Dry Powder Inhaler [Ventodisks] Box of 40	OMOP360983	Branded Drug Box
21177380	2.5 ML Albuterol 1 MG/ML Inhalant Solution [Ventolin] Box of 20	OMOP304965	Quant Branded Box
21177381	2.5 ML Albuterol 2 MG/ML Inhalant Solution by Phoenix Healthcare Distribution	OMOP304979	Marketed Product
21177382	2.5 ML Albuterol 2 MG/ML Inhalant Solution Box of 5	OMOP304986	Quant Clinical Box
21177383	2.5 ML Albuterol 2 MG/ML Inhalant Solution [Maxivent] by Ashbourne	OMOP305015	Marketed Product
21177705	200 ACTUAT Albuterol 0.1 MG/ACTUAT Inhalant Solution by Kent	OMOP326970	Marketed Product
21177706	200 ACTUAT Albuterol 0.1 MG/ACTUAT Inhalant Solution [Salamol] by Mawdsley-Brooks & Company	OMOP326989	Marketed Product
40006965	Albuterol Inhalant Powder	370789	Clinical Drug Form
40006966	Albuterol Inhalant Powder [Asmasal Clickhaler]	361827	Branded Drug Form
40006967	Albuterol Inhalant Powder [Ventodisks]	361824	Branded Drug Form
40006968	Albuterol Inhalant Powder [Ventolin Acculaher]	361804	Branded Drug Form
40006969	Albuterol Inhalant Powder [Ventolin Rotacaps]	361805	Branded Drug Form
40006970	Albuterol Inhalant Solution	361842	Clinical Drug Form
40006971	Albuterol Inhalant Solution [Accuneb]	361886	Branded Drug Form
40006972	Albuterol Inhalant Solution [Aerolin-400]	361819	Branded Drug Form
40006973	Albuterol Inhalant Solution [Aerolin]	361817	Branded Drug Form
40006974	Albuterol Inhalant Solution [Airet]	361887	Branded Drug Form
40006975	Albuterol Inhalant Solution [Airomir]	361884	Branded Drug Form
40006976	Albuterol Inhalant Solution [Arm-A-Med]	361844	Branded Drug Form
40006977	Albuterol Inhalant Solution [Asmasal]	361828	Branded Drug Form
40006978	Albuterol Inhalant Solution [Asmaven]	361808	Branded Drug Form
40006979	Albuterol Inhalant Solution [Cobutolin]	361813	Branded Drug Form
40006981	Albuterol Inhalant Solution [Proventil]	361865	Branded Drug Form
40006983	Albuterol Inhalant Solution [Salamol Easi-Breathe]	361822	Branded Drug Form
40006984	Albuterol Inhalant Solution [Salamol]	361821	Branded Drug Form
40006985	Albuterol Inhalant Solution [Salbulin]	361816	Branded Drug Form
40006986	Albuterol Inhalant Solution [Salbuvent Rondo]	361881	Branded Drug Form
40006987	Albuterol Inhalant Solution [Salbuvent]	361882	Branded Drug Form
40006988	Albuterol Inhalant Solution [Steri-Neb Salamol]	361823	Branded Drug Form
40006989	Albuterol Inhalant Solution [Ventolin Easi-Breathe]	361807	Branded Drug Form
40006990	Albuterol Inhalant Solution [Ventolin Evohaler]	361800	Branded Drug Form
40006992	Albuterol Inhalant Solution [Ventolin Nebules]	361802	Branded Drug Form
40006993	Albuterol Inhalant Solution [Ventolin]	361801	Branded Drug Form
40052250	Levalbuterol Inhalant Solution	378650	Clinical Drug Form
40052251	Levalbuterol Inhalant Solution [Xopenex]	361860	Branded Drug Form
40124868	Albuterol Inhalant Powder [Proventil]	582499	Branded Drug Form
40142703	Albuterol Metered Dose Inhaler	745678	Clinical Drug Form
40142705	Albuterol Metered Dose Inhaler [Proventil]	746762	Branded Drug Form
40143276	Levalbuterol Metered Dose Inhaler	745790	Clinical Drug Form
40143277	Levalbuterol Metered Dose Inhaler [Xopenex]	746465	Branded Drug Form
40151684	Albuterol Metered Dose Inhaler [Ventolin]	801094	Branded Drug Form
40163900	200 ACTUAT Albuterol 0.09 MG/ACTUAT Metered Dose Inhaler [Ventolin]	859088	Quant Branded Drug
40163919	80 ACTUAT Albuterol 0.09 MG/ACTUAT Metered Dose Inhaler [Ventolin]	859082	Quant Branded Drug
40164006	Albuterol 0.2 MG/ACTUAT Inhalant Powder [Ventolin]	859091	Branded Drug
40164014	Albuterol 0.83 MG/ML Inhalant Solution [Ventolin]	859096	Branded Drug
40164018	Albuterol Inhalant Powder [Ventolin]	859090	Branded Drug Form
40221887	80 ACTUAT Levalbuterol 0.045 MG/ACTUAT Metered Dose Inhaler	996232	Quant Clinical Drug
40221888	80 ACTUAT Levalbuterol 0.045 MG/ACTUAT Metered Dose Inhaler [Xopenex]	996233	Quant Branded Drug
42482781	200 ACTUAT Albuterol 0.1 MG/ACTUAT Inhalant Solution	OMOP417277	Quant Clinical Drug
42902352	Levalbuterol 0.045 MG/ACTUAT Metered Dose Inhaler [Xopenex]	1359465	Branded Drug
42902448	Albuterol 0.09 MG/ACTUAT Metered Dose Inhaler [ProAir]	1359561	Branded Drug
42902903	Albuterol 0.09 MG/ACTUAT Metered Dose Inhaler [Ventolin]	1360016	Branded Drug
42903088	Albuterol 0.09 MG/ACTUAT Metered Dose Inhaler	1360201	Clinical Drug
42903179	Albuterol 0.09 MG/ACTUAT Metered Dose Inhaler [Proventil]	1360292	Branded Drug
42903291	Levalbuterol 0.045 MG/ACTUAT Metered Dose Inhaler	1360404	Clinical Drug
43139334	Albuterol 0.09 MG Dry Powder Inhaler Box of 1	OMOP487475	Clinical Drug Box
43139335	Albuterol 1 MG/ML Inhalant Solution [SALBUTAMOL TEVA] Box of 60	OMOP487490	Branded Drug Box
43139339	Albuterol 2 MG/ML Inhalant Solution [Ventolin] Box of 60	OMOP487529	Branded Drug Box
43139341	Albuterol 0.1 MG Inhalant Solution [SALBUTAMOL TEVA] Box of 1 by TEVA SANTE	OMOP487555	Marketed Product
43143276	2.5 ML Albuterol 1 MG/ML Inhalant Solution [SALBUTAMOL ARROW] Box of 60 by ARROW GENERIQUES	OMOP511224	Marketed Product
43143277	2.5 ML Albuterol 2 MG/ML Inhalant Solution Box of 60	OMOP511240	Quant Clinical Box
43143278	2.5 ML Albuterol 2 MG/ML Inhalant Solution [SALBUTAMOL MYLAN] Box of 60	OMOP511245	Quant Branded Box
43143279	2.5 ML Albuterol 2 MG/ML Inhalant Solution [SALBUTAMOL TEVA]	OMOP511249	Quant Branded Drug
43150275	Albuterol Inhalant Solution [SALBUTAMOL ARROW]	OMOP487460	Branded Drug Form
43150279	Albuterol 0.5 MG/ML Inhalant Solution [Ventolin]	OMOP487508	Branded Drug
43150282	Albuterol 0.1 MG Dry Powder Inhaler [VENTILASTIN NOVOLIZER] Box of 1 by MEDA PHARMA (FRANCE)	OMOP487545	Marketed Product
43150283	Albuterol 0.1 MG Inhalant Solution [Ventolin] Box of 1 by GLAXOSMITHKLINE	OMOP487560	Marketed Product
43154429	2.5 ML Albuterol 1 MG/ML Inhalant Solution [SALBUTAMOL MYLAN]	OMOP511225	Quant Branded Drug
43154430	2.5 ML Albuterol 0.5 MG/ML Inhalant Solution [Ventolin] Box of 20	OMOP511238	Quant Branded Box
43154431	2.5 ML Albuterol 2 MG/ML Inhalant Solution [SALBUTAMOL TEVA] Box of 60 by TEVA SANTE	OMOP511251	Marketed Product
43154432	2.5 ML Albuterol 2 MG/ML Inhalant Solution [Ventolin] Box of 60	OMOP511252	Quant Branded Box
43161453	Albuterol Inhalant Solution [SALBUTAMOL TEVA]	OMOP487463	Branded Drug Form
43161464	Albuterol 0.1 MG Dry Powder Inhaler	OMOP487540	Clinical Drug
43161465	Albuterol 0.1 MG Inhalant Solution [AIROMIR AUTOHALER]	OMOP487550	Branded Drug
43161466	Albuterol 0.1 MG Inhalant Solution [AIROMIR AUTOHALER] Box of 1	OMOP487551	Branded Drug Box
43165393	2.5 ML Albuterol 1 MG/ML Inhalant Solution [SALBUTAMOL TEVA] Box of 60 by TEVA SANTE	OMOP511231	Marketed Product
43165394	2.5 ML Albuterol 2 MG/ML Inhalant Solution [Ventolin] Box of 60 by GLAXOSMITHKLINE	OMOP511253	Marketed Product
43172435	Albuterol Inhalant Solution [SALBUTAMOL MYLAN]	OMOP487461	Branded Drug Form
43172439	Albuterol 1 MG/ML Inhalant Solution [SALBUTAMOL ARROW]	OMOP487485	Branded Drug
43172442	Albuterol 0.5 MG/ML Inhalant Solution Box of 20	OMOP487507	Clinical Drug Box
43172445	Albuterol 2 MG/ML Inhalant Solution [SALBUTAMOL ARROW] Box of 60	OMOP487524	Branded Drug Box
43172449	Albuterol 0.1 MG Dry Powder Inhaler [VENTILASTIN NOVOLIZER] Box of 1	OMOP487544	Branded Drug Box
43172450	Albuterol 0.1 MG Dry Powder Inhaler [VENTILASTIN NOVOLIZER] Box of 200	OMOP487546	Branded Drug Box
43172451	Albuterol 0.1 MG Inhalant Solution [SALBUTAMOL TEVA] Box of 1	OMOP487554	Branded Drug Box
43176434	2.5 ML Albuterol 1 MG/ML Inhalant Solution [SALBUTAMOL ARROW]	OMOP511222	Quant Branded Drug
43176435	2.5 ML Albuterol 2 MG/ML Inhalant Solution [SALBUTAMOL MYLAN]	OMOP511244	Quant Branded Drug
43183355	Albuterol 0.09 MG Dry Powder Inhaler [Asmasal Clickhaler]	OMOP487476	Branded Drug
43183357	Albuterol 1 MG/ML Inhalant Solution [SALBUTAMOL ARROW] Box of 60	OMOP487486	Branded Drug Box
43183358	Albuterol 1 MG/ML Inhalant Solution [SALBUTAMOL MYLAN] Box of 60	OMOP487488	Branded Drug Box
43183360	Albuterol 2 MG/ML Inhalant Solution Box of 60	OMOP487522	Clinical Drug Box
43183362	Albuterol 0.1 MG Dry Powder Inhaler [VENTILASTIN NOVOLIZER]	OMOP487543	Branded Drug
43183363	Albuterol 0.1 MG Inhalant Solution [SALBUTAMOL TEVA]	OMOP487553	Branded Drug
43187380	2.5 ML Albuterol 1 MG/ML Inhalant Solution Box of 60	OMOP511221	Quant Clinical Box
43187381	2.5 ML Albuterol 1 MG/ML Inhalant Solution [SALBUTAMOL MYLAN] Box of 60	OMOP511226	Quant Branded Box
43187382	2.5 ML Albuterol 1 MG/ML Inhalant Solution [Ventolin] Box of 60	OMOP511232	Quant Branded Box
43187383	2.5 ML Albuterol 1 MG/ML Inhalant Solution [Ventolin] Box of 60 by GLAXOSMITHKLINE	OMOP511233	Marketed Product
43187384	2.5 ML Albuterol 0.5 MG/ML Inhalant Solution	OMOP511234	Quant Clinical Drug
43187385	2.5 ML Albuterol 0.5 MG/ML Inhalant Solution [Ventolin] Box of 20 by GLAXOSMITHKLINE	OMOP511239	Marketed Product
43194368	Albuterol 0.09 MG Dry Powder Inhaler	OMOP487474	Clinical Drug
43194370	Albuterol 1 MG/ML Inhalant Solution [SALBUTAMOL MYLAN]	OMOP487487	Branded Drug
43194376	Albuterol 2 MG/ML Inhalant Solution [SALBUTAMOL MYLAN] Box of 60	OMOP487526	Branded Drug Box
43194377	Albuterol 2 MG/ML Inhalant Solution [SALBUTAMOL TEVA] Box of 60	OMOP487528	Branded Drug Box
43194378	Albuterol 0.1 MG Dry Powder Inhaler Box of 200	OMOP487542	Clinical Drug Box
43194379	Albuterol 0.1 MG Inhalant Solution	OMOP487548	Clinical Drug
43194380	Albuterol 0.1 MG Inhalant Solution Box of 1	OMOP487549	Clinical Drug Box
43198398	2.5 ML Albuterol 1 MG/ML Inhalant Solution [SALBUTAMOL ARROW] Box of 60	OMOP511223	Quant Branded Box
43198399	2.5 ML Albuterol 1 MG/ML Inhalant Solution [SALBUTAMOL TEVA]	OMOP511229	Quant Branded Drug
43198400	2.5 ML Albuterol 2 MG/ML Inhalant Solution [SALBUTAMOL ARROW] Box of 60	OMOP511242	Quant Branded Box
43198401	2.5 ML Albuterol 2 MG/ML Inhalant Solution [SALBUTAMOL ARROW] Box of 60 by ARROW GENERIQUES	OMOP511243	Marketed Product
43198402	2.5 ML Albuterol 2 MG/ML Inhalant Solution [SALBUTAMOL MYLAN] Box of 60 by MYLAN SAS	OMOP511246	Marketed Product
43198403	2.5 ML Albuterol 2 MG/ML Inhalant Solution [SALBUTAMOL TEVA] Box of 60	OMOP511250	Quant Branded Box
43205321	Albuterol Dry Powder Inhaler [VENTILASTIN NOVOLIZER]	OMOP487459	Branded Drug Form
43205323	Albuterol 0.09 MG Dry Powder Inhaler [Asmasal Clickhaler] Box of 1 by RPH PHARMACEUTICALS (SUEDE)	OMOP487478	Marketed Product
43205324	Albuterol 1 MG/ML Inhalant Solution Box of 60	OMOP487484	Clinical Drug Box
43205325	Albuterol 1 MG/ML Inhalant Solution [Ventolin] Box of 60	OMOP487491	Branded Drug Box
43205327	Albuterol 0.5 MG/ML Inhalant Solution [Ventolin] Box of 20	OMOP487509	Branded Drug Box
43205328	Albuterol 2 MG/ML Inhalant Solution [SALBUTAMOL ARROW]	OMOP487523	Branded Drug
43205329	Albuterol 2 MG/ML Inhalant Solution [SALBUTAMOL TEVA]	OMOP487527	Branded Drug
43205332	Albuterol 0.1 MG Dry Powder Inhaler Box of 1	OMOP487541	Clinical Drug Box
43205333	Albuterol 0.1 MG Dry Powder Inhaler [VENTILASTIN NOVOLIZER] Box of 200 by MEDA PHARMA (FRANCE)	OMOP487547	Marketed Product
43209229	2.5 ML Albuterol 1 MG/ML Inhalant Solution [SALBUTAMOL MYLAN] Box of 60 by MYLAN SAS	OMOP511228	Marketed Product
43209230	2.5 ML Albuterol 1 MG/ML Inhalant Solution [SALBUTAMOL TEVA] Box of 60	OMOP511230	Quant Branded Box
43216220	Albuterol Inhalant Solution [AIROMIR AUTOHALER]	OMOP487462	Branded Drug Form
43216221	Albuterol 0.09 MG Dry Powder Inhaler [Asmasal Clickhaler] Box of 1	OMOP487477	Branded Drug Box
43216222	Albuterol 1 MG/ML Inhalant Solution [SALBUTAMOL TEVA]	OMOP487489	Branded Drug
43216223	Albuterol 2 MG/ML Inhalant Solution [SALBUTAMOL MYLAN]	OMOP487525	Branded Drug
43216226	Albuterol 0.1 MG Inhalant Solution [AIROMIR AUTOHALER] Box of 1 by TEVA SANTE	OMOP487552	Marketed Product
43216227	Albuterol 0.1 MG Inhalant Solution [Ventolin]	OMOP487556	Branded Drug
43216228	Albuterol 0.1 MG Inhalant Solution [Ventolin] Box of 1	OMOP487559	Branded Drug Box
43220220	2.5 ML Albuterol 0.5 MG/ML Inhalant Solution Box of 20	OMOP511235	Quant Clinical Box
43220221	2.5 ML Albuterol 0.5 MG/ML Inhalant Solution [Ventolin]	OMOP511236	Quant Branded Drug
43220222	2.5 ML Albuterol 2 MG/ML Inhalant Solution [SALBUTAMOL ARROW]	OMOP511241	Quant Branded Drug
43257511	Albuterol 2 MG/ML Inhalant Solution Box of 30	OMOP548149	Clinical Drug Box
43257512	Albuterol 2 MG/ML Inhalant Solution [Ventolin] Box of 30	OMOP548157	Branded Drug Box
43257513	Albuterol 1 MG/ML Inhalant Solution [Univent Cipule] Box of 30	OMOP548191	Branded Drug Box
43259205	30 ML Albuterol 5 MG/ML Inhalant Solution	OMOP565250	Quant Clinical Drug
43259640	2.5 ML Albuterol 2 MG/ML Inhalant Solution by Terry White Chemists	OMOP561760	Marketed Product
43259641	2.5 ML Albuterol 2 MG/ML Inhalant Solution by SANDOZ	OMOP561762	Marketed Product
43259642	2.5 ML Albuterol 2 MG/ML Inhalant Solution by APOTEX EUROPE (PAYS BAS)	OMOP561764	Marketed Product
43259643	2.5 ML Albuterol 2 MG/ML Inhalant Solution Box of 30 by Genrx	OMOP561772	Marketed Product
43259644	2.5 ML Albuterol 2 MG/ML Inhalant Solution [Salbutamol Sterineb Pfizer] Box of 30	OMOP561778	Quant Branded Box
43259645	2.5 ML Albuterol 2 MG/ML Inhalant Solution [Salbutamol Respule] Box of 30	OMOP561786	Quant Branded Box
43259646	2.5 ML Albuterol 1 MG/ML Inhalant Solution by SANDOZ	OMOP561794	Marketed Product
43259647	2.5 ML Albuterol 1 MG/ML Inhalant Solution Box of 30 by Terry White Chemists	OMOP561800	Marketed Product
43259648	2.5 ML Albuterol 1 MG/ML Inhalant Solution Box of 30 by SANDOZ	OMOP561803	Marketed Product
43259649	2.5 ML Albuterol 1 MG/ML Inhalant Solution [Asmol Uni-Dose]	OMOP561806	Quant Branded Drug
43259650	2.5 ML Albuterol 1 MG/ML Inhalant Solution [Salbutamol Sterineb Pfizer] Box of 30 by PFIZER	OMOP561811	Marketed Product
43259651	2.5 ML Albuterol 1 MG/ML Inhalant Solution [Butamol] Box of 30	OMOP561813	Quant Branded Box
43259652	2.5 ML Albuterol 1 MG/ML Inhalant Solution [Ventolin] Box of 30	OMOP561814	Quant Branded Box
43262892	Albuterol Inhalant Solution [Asmol]	OMOP548128	Branded Drug Form
43262895	Albuterol 2 MG/ML Inhalant Solution [Asmol Uni-Dose]	OMOP548150	Branded Drug
43262897	Albuterol 1 MG/ML Inhalant Solution [Ventolin] Box of 30	OMOP548187	Branded Drug Box
43264618	30 ML Albuterol 5 MG/ML Inhalant Solution [Salbutamol Pfizer]	OMOP565251	Quant Branded Drug
43265062	2.5 ML Albuterol 2 MG/ML Inhalant Solution by Genrx	OMOP561763	Marketed Product
43265063	2.5 ML Albuterol 2 MG/ML Inhalant Solution [Salbutamol Sterineb Pfizer] Box of 30 by PFIZER	OMOP561780	Marketed Product
43265064	2.5 ML Albuterol 2 MG/ML Inhalant Solution [Salbutamol Respule] Box of 30 by Ranbaxy	OMOP561787	Marketed Product
43265065	2.5 ML Albuterol 2 MG/ML Inhalant Solution [Univent Cipule] Box of 30	OMOP561790	Quant Branded Box
43265066	2.5 ML Albuterol 1 MG/ML Inhalant Solution Box of 30 by APOTEX EUROPE (PAYS BAS)	OMOP561805	Marketed Product
43265067	2.5 ML Albuterol 1 MG/ML Inhalant Solution [Salbutamol Respule] Box of 30 by Ranbaxy	OMOP561819	Marketed Product
43265357	200 ACTUAT Albuterol 0.1 MG/ACTUAT Inhalant Solution [Epaq Inhaler]	OMOP568149	Quant Branded Drug
43268395	Albuterol 0.1 MG/ACTUAT Inhalant Solution by APOTEX EUROPE (PAYS BAS)	OMOP548140	Marketed Product
43268396	Albuterol 2 MG/ML Inhalant Solution [Asmol Uni-Dose] Box of 30	OMOP548151	Branded Drug Box
43268397	Albuterol 2 MG/ML Inhalant Solution [Salbutamol Sterineb Pfizer] Box of 30	OMOP548153	Branded Drug Box
43268398	Albuterol 2 MG/ML Inhalant Solution [Butamol]	OMOP548154	Branded Drug
43268399	Albuterol 2 MG/ML Inhalant Solution [Butamol] Box of 30	OMOP548155	Branded Drug Box
43268400	Albuterol 2 MG/ML Inhalant Solution [Salbutamol Respule] Box of 30	OMOP548159	Branded Drug Box
43268401	Albuterol 0.2 MG Inhalant Powder	OMOP548168	Clinical Drug
43268402	Albuterol 1 MG/ML Inhalant Solution [Asmol Uni-Dose]	OMOP548181	Branded Drug
43270553	2.5 ML Albuterol 2 MG/ML Inhalant Solution by Pharmacor	OMOP561759	Marketed Product
43270554	2.5 ML Albuterol 2 MG/ML Inhalant Solution Box of 30	OMOP561765	Quant Clinical Box
43270555	2.5 ML Albuterol 2 MG/ML Inhalant Solution [Univent Cipule]	OMOP561788	Quant Branded Drug
43270556	2.5 ML Albuterol 1 MG/ML Inhalant Solution by Pharmacor	OMOP561791	Marketed Product
43270557	2.5 ML Albuterol 1 MG/ML Inhalant Solution by Terry White Chemists	OMOP561792	Marketed Product
43270845	200 ACTUAT Albuterol 0.1 MG/ACTUAT Inhalant Solution by APOTEX EUROPE (PAYS BAS)	OMOP568148	Marketed Product
43270846	200 ACTUAT Albuterol 0.1 MG/ACTUAT Inhalant Solution [AIROMIR AUTOHALER]	OMOP568151	Quant Branded Drug
43273909	Albuterol Inhalant Solution [Asmol Uni-Dose]	OMOP548130	Branded Drug Form
43273910	Albuterol 0.1 MG/ACTUAT Inhalant Solution [AIROMIR AUTOHALER]	OMOP548142	Branded Drug
43273912	Albuterol 1 MG/ML Inhalant Solution [Asmol Uni-Dose] Box of 30	OMOP548182	Branded Drug Box
43273913	Albuterol 1 MG/ML Inhalant Solution [Butamol] Box of 30	OMOP548186	Branded Drug Box
43273914	Albuterol 1 MG/ML Inhalant Solution [Salbutamol Respule]	OMOP548188	Branded Drug
43275673	30 ML Albuterol 5 MG/ML Inhalant Solution [Salbutamol Pfizer] by PFIZER	OMOP565252	Marketed Product
43276104	2.5 ML Albuterol 2 MG/ML Inhalant Solution Box of 30 by Terry White Chemists	OMOP561767	Marketed Product
43276105	2.5 ML Albuterol 2 MG/ML Inhalant Solution Box of 30 by Chemmart	OMOP561769	Marketed Product
43276106	2.5 ML Albuterol 1 MG/ML Inhalant Solution Box of 30 by Actavis	OMOP561802	Marketed Product
43276107	2.5 ML Albuterol 1 MG/ML Inhalant Solution [Salbutamol Sterineb Pfizer] by PFIZER	OMOP561809	Marketed Product
43279280	Albuterol Inhalant Solution [Univent Cipule]	OMOP548135	Branded Drug Form
43279285	Albuterol 0.1 MG/ACTUAT Inhalant Solution [Epaq Inhaler]	OMOP548171	Branded Drug
43279287	Albuterol 1 MG/ML Inhalant Solution Box of 30	OMOP548180	Clinical Drug Box
43279288	Albuterol 1 MG/ML Inhalant Solution [Salbutamol Sterineb Pfizer]	OMOP548183	Branded Drug
43279289	Albuterol 1 MG/ML Inhalant Solution [Salbutamol Respule] Box of 30	OMOP548189	Branded Drug Box
43281448	2.5 ML Albuterol 2 MG/ML Inhalant Solution by Chemmart	OMOP561761	Marketed Product
43281449	2.5 ML Albuterol 2 MG/ML Inhalant Solution Box of 30 by Actavis	OMOP561770	Marketed Product
43281450	2.5 ML Albuterol 2 MG/ML Inhalant Solution [Ventolin] Box of 30	OMOP561783	Quant Branded Box
43281451	2.5 ML Albuterol 2 MG/ML Inhalant Solution [Salbutamol Respule]	OMOP561784	Quant Branded Drug
43281452	2.5 ML Albuterol 1 MG/ML Inhalant Solution [Butamol]	OMOP561812	Quant Branded Drug
43281453	2.5 ML Albuterol 1 MG/ML Inhalant Solution [Salbutamol Respule] by Ranbaxy	OMOP561816	Marketed Product
43281454	2.5 ML Albuterol 1 MG/ML Inhalant Solution [Salbutamol Respule] Box of 30	OMOP561817	Quant Branded Box
43281455	2.5 ML Albuterol 1 MG/ML Inhalant Solution [Univent Cipule]	OMOP561820	Quant Branded Drug
43281723	200 ACTUAT Albuterol 0.1 MG/ACTUAT Inhalant Solution [Asmol]	OMOP568150	Quant Branded Drug
43284692	Albuterol Inhalant Solution [Epaq Inhaler]	OMOP548126	Branded Drug Form
43284693	Albuterol 2 MG/ML Inhalant Solution [Univent Cipule] Box of 30	OMOP548161	Branded Drug Box
43284694	Albuterol 5 MG/ML Inhalant Solution [Salbutamol Pfizer] by PFIZER	OMOP548166	Marketed Product
43286910	2.5 ML Albuterol 2 MG/ML Inhalant Solution Box of 30 by APOTEX EUROPE (PAYS BAS)	OMOP561773	Marketed Product
43286911	2.5 ML Albuterol 2 MG/ML Inhalant Solution [Asmol Uni-Dose]	OMOP561774	Quant Branded Drug
43286912	2.5 ML Albuterol 2 MG/ML Inhalant Solution [Asmol Uni-Dose] Box of 30	OMOP561775	Quant Branded Box
43286913	2.5 ML Albuterol 1 MG/ML Inhalant Solution Box of 30 by Chemmart	OMOP561801	Marketed Product
43286914	2.5 ML Albuterol 1 MG/ML Inhalant Solution [Salbutamol Respule]	OMOP561815	Quant Branded Drug
43290093	Albuterol Inhalant Solution [Salbutamol Respule]	OMOP548134	Branded Drug Form
43290094	Albuterol 2 MG/ML Inhalant Solution [Salbutamol Respule]	OMOP548158	Branded Drug
43290095	Albuterol 2 MG/ML Inhalant Solution [Univent Cipule]	OMOP548160	Branded Drug
43290097	Albuterol 5 MG/ML Inhalant Solution [Salbutamol Pfizer]	OMOP548165	Branded Drug
43290100	Albuterol 1 MG/ML Inhalant Solution [Salbutamol Sterineb Pfizer] Box of 30	OMOP548184	Branded Drug Box
43290101	Albuterol 1 MG/ML Inhalant Solution [Univent Cipule]	OMOP548190	Branded Drug
43291837	30 ML Albuterol 5 MG/ML Inhalant Solution [Ventolin]	OMOP565253	Quant Branded Drug
43292282	2.5 ML Albuterol 2 MG/ML Inhalant Solution Box of 30 by SANDOZ	OMOP561771	Marketed Product
43292283	2.5 ML Albuterol 2 MG/ML Inhalant Solution [Butamol]	OMOP561781	Quant Branded Drug
43292284	2.5 ML Albuterol 1 MG/ML Inhalant Solution by Genrx	OMOP561795	Marketed Product
43292285	2.5 ML Albuterol 1 MG/ML Inhalant Solution by APOTEX EUROPE (PAYS BAS)	OMOP561796	Marketed Product
43292286	2.5 ML Albuterol 1 MG/ML Inhalant Solution Box of 30	OMOP561797	Quant Clinical Box
43292287	2.5 ML Albuterol 1 MG/ML Inhalant Solution Box of 30 by Pharmacor	OMOP561799	Marketed Product
43292288	2.5 ML Albuterol 1 MG/ML Inhalant Solution [Asmol Uni-Dose] Box of 30	OMOP561807	Quant Branded Box
43292289	2.5 ML Albuterol 1 MG/ML Inhalant Solution [Salbutamol Sterineb Pfizer] Box of 30	OMOP561810	Quant Branded Box
43292290	2.5 ML Albuterol 1 MG/ML Inhalant Solution [Univent Cipule] Box of 30	OMOP561821	Quant Branded Box
43295521	Albuterol Inhalant Solution [Salbutamol Sterineb Pfizer]	OMOP548131	Branded Drug Form
43295522	Albuterol Inhalant Solution [Butamol]	OMOP548132	Branded Drug Form
43295523	Albuterol Inhalant Solution [Salbutamol Pfizer]	OMOP548133	Branded Drug Form
43295524	Albuterol 0.1 MG/ACTUAT Inhalant Solution [Asmol]	OMOP548141	Branded Drug
43295526	Albuterol 2 MG/ML Inhalant Solution [Salbutamol Sterineb Pfizer]	OMOP548152	Branded Drug
43295527	Albuterol 0.2 MG Inhalant Powder [Ventolin]	OMOP548169	Branded Drug
43295529	Albuterol 1 MG/ML Inhalant Solution [Butamol]	OMOP548185	Branded Drug
43297689	2.5 ML Albuterol 2 MG/ML Inhalant Solution Box of 30 by Pharmacor	OMOP561766	Marketed Product
43297690	2.5 ML Albuterol 2 MG/ML Inhalant Solution [Salbutamol Sterineb Pfizer]	OMOP561776	Quant Branded Drug
43297691	2.5 ML Albuterol 2 MG/ML Inhalant Solution [Salbutamol Sterineb Pfizer] by PFIZER	OMOP561777	Marketed Product
43297692	2.5 ML Albuterol 2 MG/ML Inhalant Solution [Butamol] Box of 30	OMOP561782	Quant Branded Box
43297693	2.5 ML Albuterol 2 MG/ML Inhalant Solution [Salbutamol Respule] by Ranbaxy	OMOP561785	Marketed Product
43297694	2.5 ML Albuterol 1 MG/ML Inhalant Solution by Chemmart	OMOP561793	Marketed Product
43297695	2.5 ML Albuterol 1 MG/ML Inhalant Solution Box of 30 by Genrx	OMOP561804	Marketed Product
43297696	2.5 ML Albuterol 1 MG/ML Inhalant Solution [Salbutamol Sterineb Pfizer]	OMOP561808	Quant Branded Drug
43584114	Albuterol 0.00000867 MG/MG Inhalant Powder	OMOP930104	Clinical Drug
43585015	Albuterol Inhalant Powder [Salbutamol 100 Novolizer]	OMOP946118	Branded Drug Form
43585016	Albuterol Inhalant Solution [Salbulair N]	OMOP946130	Branded Drug Form
43585018	Albuterol 1.2 MG/ML Inhalant Solution Box of 15	OMOP946147	Clinical Drug Box
43585019	Albuterol 1.2 MG/ML Inhalant Solution [Salbuhexal Plus Ipratropiumbromid] Box of 40	OMOP946176	Branded Drug Box
43585020	Albuterol 1.2 MG/ML Inhalant Solution [Salbuhexal Plus Ipratropiumbromid] Box of 100	OMOP946180	Branded Drug Box
43585021	Albuterol 0.026 MG/MG Inhalant Powder [Salbu Easyhaler]	OMOP946225	Branded Drug
43585022	Albuterol 0.026 MG/MG Inhalant Powder [Salbutamol Orion Easyhaler]	OMOP946226	Branded Drug
43585024	Albuterol 0.000004 MG/MG Inhalant Solution [Bronchospray Autohaler] Box of 10	OMOP946352	Branded Drug Box
43585026	Albuterol 0.012 MG/MG Inhalant Powder	OMOP946380	Clinical Drug
43585027	Albuterol 0.0000016 MG/MG Inhalant Solution Box of 10	OMOP946389	Clinical Drug Box
43585028	Albuterol 0.000026 MG/MG Inhalant Powder [Salbutamol Orion Easyhaler]	OMOP946399	Branded Drug
43585031	Albuterol 6 MG/ML Inhalant Solution [Salbuhexal]	OMOP946481	Branded Drug
43590077	1 ML Albuterol 6 MG/ML Inhalant Solution	OMOP731291	Quant Clinical Drug
43592103	10 ML Albuterol 6 MG/ML Inhalant Solution	OMOP782857	Quant Clinical Drug
43592104	10 ML Albuterol 6 MG/ML Inhalant Solution [Sultanol] by GLAXOSMITHKLINE	OMOP782879	Marketed Product
43592372	15 ML Albuterol 6 MG/ML Inhalant Solution [Broncho Inhalat]	OMOP790572	Quant Branded Drug
43592958	30 MG Albuterol 0.004 MG/MG Inhalant Solution [Salbutamol Stada N] by 3M Health Care	OMOP803632	Marketed Product
43592959	30 MG Albuterol 0.004 MG/MG Inhalant Solution [Apsomol N] by 3M Health Care	OMOP803644	Marketed Product
43596054	2.5 MG Albuterol 0.000026 MG/MG Inhalant Powder Box of 3	OMOP757418	Quant Clinical Box
43596073	2.5 ML Albuterol 1.2 MG/ML Inhalant Solution [Combiprasal] Box of 10 by Pharma Stulln	OMOP757308	Marketed Product
43596074	2.5 ML Albuterol 1.2 MG/ML Inhalant Solution [Combiprasal] Box of 150	OMOP757318	Quant Branded Box
43596075	2.5 ML Albuterol 1.2 MG/ML Inhalant Solution [Salbuhexal Plus Ipratropiumbromid] Box of 40 by Hexal AG	OMOP757339	Marketed Product
43596076	2.5 ML Albuterol 0.6 MG/ML Inhalant Solution [Salbuhexal Fertiginhalat]	OMOP757388	Quant Branded Drug
43596077	2.5 ML Albuterol 0.6 MG/ML Inhalant Solution [Pentamol] Box of 50	OMOP757399	Quant Branded Box
43596078	2.5 ML Albuterol 0.6 MG/ML Inhalant Solution [Pentamol] Box of 50 by Penta Arzneimittel	OMOP757400	Marketed Product
43596079	2.5 ML Albuterol 2.4 MG/ML Inhalant Solution [Salbutamol-Teva] by TEVA (ALLEMAGNE)	OMOP757434	Marketed Product
43596080	2.5 ML Albuterol 2.4 MG/ML Inhalant Solution [Salbutamol-Teva] Box of 15	OMOP757437	Quant Branded Box
43596081	2.5 ML Albuterol 2.4 MG/ML Inhalant Solution [Salbutamol-Teva] Box of 25	OMOP757442	Quant Branded Box
43597372	6.7 MG Albuterol 0.000004 MG/MG Inhalant Solution [Epaq] Box of 10	OMOP774339	Quant Branded Box
43597373	6.7 MG Albuterol 0.000004 MG/MG Inhalant Solution [Salbulair N] Box of 10	OMOP774345	Quant Branded Box
43597374	6.7 MG Albuterol 0.000004 MG/MG Inhalant Solution [Apsomol N] Box of 2	OMOP774356	Quant Branded Box
43597411	6.9 MG Albuterol 0.00000348 MG/MG Inhalant Solution [Salbulair N] Box of 2	OMOP775008	Quant Branded Box
43597540	8.5 MG Albuterol 0.0000048 MG/MG Inhalant Solution Box of 3	OMOP775554	Quant Clinical Box
43597541	8.5 MG Albuterol 0.00000346 MG/MG Inhalant Solution	OMOP775571	Quant Clinical Drug
43597542	8.5 MG Albuterol 0.00000346 MG/MG Inhalant Solution [Salbutamol - 1 A Pharma] by 1 A	OMOP775582	Marketed Product
43598490	2.31 MG Albuterol 0.0000104 MG/MG Inhalant Powder [Salbutamol 100 Novolizer]	OMOP754865	Quant Branded Drug
43598491	2.31 MG Albuterol 0.0000104 MG/MG Inhalant Powder [Salbutamol 100 Novolizer] Box of 2 by MEDA PHARMA (FRANCE)	OMOP754869	Marketed Product
43603050	Albuterol Inhalant Solution [Ipramol Teva]	OMOP946097	Branded Drug Form
43603051	Albuterol 1.2 MG/ML Inhalant Solution [Salbuhexal Plus Ipratropiumbromid] Box of 60	OMOP946178	Branded Drug Box
43603052	Albuterol 0.004 MG/MG Inhalant Solution [Salbutamol Stada N]	OMOP946214	Branded Drug
43603054	Albuterol 0.6 MG/ML Inhalant Solution [Pentamol]	OMOP946255	Branded Drug
43603055	Albuterol 0.6 MG/ML Inhalant Solution [Sultanol Fertiginhalat] Box of 50	OMOP946261	Branded Drug Box
43603058	Albuterol 0.0000104 MG/MG Inhalant Powder [Salbutamol Mdpi Novolizer] Box of 2	OMOP946296	Branded Drug Box
43603059	Albuterol 0.0000048 MG/MG Inhalant Solution	OMOP946305	Clinical Drug
43603060	Albuterol 0.000004 MG/MG Inhalant Solution Box of 3	OMOP946332	Clinical Drug Box
43603061	Albuterol 0.000004 MG/MG Inhalant Solution [Salbutamol Stada N] Box of 2	OMOP946335	Branded Drug Box
43603062	Albuterol 2.4 MG/ML Inhalant Solution Box of 30	OMOP946413	Clinical Drug Box
43603064	Albuterol 6 MG/ML Inhalant Solution Box of 6	OMOP946464	Clinical Drug Box
43608045	1 ML Albuterol 6 MG/ML Inhalant Solution [Salbutamol-Ratiopharm] by ratiopharm	OMOP731293	Marketed Product
43610052	10 ML Albuterol 6 MG/ML Inhalant Solution [Salbutamol-Ratiopharm] Box of 10	OMOP782867	Quant Branded Box
43610316	15 ML Albuterol 6 MG/ML Inhalant Solution [Broncho Inhalat] Box of 15	OMOP790580	Quant Branded Box
43610357	18 MG Albuterol 0.0000016 MG/MG Inhalant Solution [Sultanol Dosier-Aerosol] Box of 2	OMOP792355	Quant Branded Box
43610358	18 MG Albuterol 0.0000016 MG/MG Inhalant Solution [Sultanol Dosier-Aerosol] Box of 3	OMOP792357	Quant Branded Box
43610781	25 MG Albuterol 0.0221 MG/MG Dry Powder Inhaler [Cyclocaps Salbutamol]	OMOP800689	Quant Branded Drug
43610782	25 MG Albuterol 0.0221 MG/MG Dry Powder Inhaler [Cyclocaps Salbutamol] by PB	OMOP800690	Marketed Product
43610821	25 ML Albuterol 4.8 MG/ML Inhalant Solution [Salbutamol-Ct Dosieraerosol]	OMOP800695	Quant Branded Drug
43610902	30 MG Albuterol 0.004 MG/MG Inhalant Solution [Apsomol N]	OMOP803643	Quant Branded Drug
43613891	2.4 MG Albuterol 0.000012 MG/MG Inhalant Powder	OMOP755177	Quant Clinical Drug
43614001	2.5 ML Albuterol 1.2 MG/ML Inhalant Solution Box of 80	OMOP757301	Quant Clinical Box
43614002	2.5 ML Albuterol 1.2 MG/ML Inhalant Solution Box of 120	OMOP757303	Quant Clinical Box
43614003	2.5 ML Albuterol 1.2 MG/ML Inhalant Solution [Salbuhexal Plus Ipratropiumbromid]	OMOP757329	Quant Branded Drug
43614004	2.5 ML Albuterol 1.2 MG/ML Inhalant Solution [Salbuhexal Plus Ipratropiumbromid] Box of 10 by Hexal AG	OMOP757332	Marketed Product
43614005	2.5 ML Albuterol 1.2 MG/ML Inhalant Solution [Salbuhexal Plus Ipratropiumbromid] Box of 120	OMOP757349	Quant Branded Box
43614006	2.5 ML Albuterol 1.2 MG/ML Inhalant Solution [Salbutamol-Teva] Box of 25 by TEVA (ALLEMAGNE)	OMOP757363	Marketed Product
43614007	2.5 ML Albuterol 0.6 MG/ML Inhalant Solution [Salbutamol Al Fertiginhalat]	OMOP757377	Quant Branded Drug
43614008	2.5 ML Albuterol 0.6 MG/ML Inhalant Solution [Salbuhexal Fertiginhalat] by Hexal AG	OMOP757389	Marketed Product
43614058	2.6 MG Albuterol 0.000012 MG/MG Inhalant Powder [Salbu Easyhaler] by ORION CORPORATION	OMOP758608	Marketed Product
43614059	2.6 MG Albuterol 0.000012 MG/MG Inhalant Powder [Salbutamol Orion Easyhaler] by ORION CORPORATION	OMOP758612	Marketed Product
43615349	6.7 MG Albuterol 0.000004 MG/MG Inhalant Solution Box of 3	OMOP774316	Quant Clinical Box
43615350	6.7 MG Albuterol 0.000004 MG/MG Inhalant Solution [Bronchospray Novo] Box of 10	OMOP774332	Quant Branded Box
43615351	6.7 MG Albuterol 0.000004 MG/MG Inhalant Solution [Salbulair N] Box of 10 by TEVA (ALLEMAGNE)	OMOP774347	Marketed Product
43615522	8.5 MG Albuterol 0.0000048 MG/MG Inhalant Solution [Salbutamol-Ct Dosieraerosol] Box of 2	OMOP775567	Quant Branded Box
43615523	8.5 MG Albuterol 0.00000346 MG/MG Inhalant Solution [Salbutamol Sandoz] Box of 3 by Hexal AG	OMOP775580	Marketed Product
43615524	8.5 MG Albuterol 0.00000346 MG/MG Inhalant Solution [Salbutamol - 1 A Pharma]	OMOP775581	Quant Branded Drug
43615525	8.5 MG Albuterol 0.00000346 MG/MG Inhalant Solution [Salbutamol - 1 A Pharma] Box of 2	OMOP775583	Quant Branded Box
43616219	11.5 MG Albuterol 0.0104 MG/MG Inhalant Powder [Salbutamol Mdpi Novolizer]	OMOP787987	Quant Branded Drug
43616451	2.31 MG Albuterol 0.00000867 MG/MG Inhalant Powder [Salbu Novolizer] by MEDA PHARMA (FRANCE)	OMOP754856	Marketed Product
43616452	2.31 MG Albuterol 0.00000867 MG/MG Inhalant Powder [Salbu Novolizer] Box of 10 by MEDA PHARMA (FRANCE)	OMOP754860	Marketed Product
43616453	2.31 MG Albuterol 0.0000104 MG/MG Inhalant Powder [Salbutamol Mdpi Novolizer]	OMOP754874	Quant Branded Drug
43616454	2.31 MG Albuterol 0.0000104 MG/MG Inhalant Powder [Salbutamol Novolizer] Box of 2 by MEDA PHARMA (FRANCE)	OMOP754884	Marketed Product
43620143	Albuterol Inhalant Powder [Salbu Novolizer]	OMOP930099	Branded Drug Form
43621011	Albuterol Inhalant Solution [Salbuhexal]	OMOP946104	Branded Drug Form
43621012	Albuterol Inhalant Solution [Pentamol]	OMOP946107	Branded Drug Form
43621013	Albuterol Inhalant Solution [Sultanol]	OMOP946109	Branded Drug Form
43621014	Albuterol Inhalant Solution [Sultanol Forte Fertiginhalat]	OMOP946113	Branded Drug Form
43621015	Albuterol Inhalant Powder [Salbutamol Orion Easyhaler]	OMOP946121	Branded Drug Form
43621017	Albuterol 0.6 MG/ML Inhalant Solution [Sultanol Fertiginhalat]	OMOP946258	Branded Drug
43621018	Albuterol 0.6 MG/ML Inhalant Solution [Sultanol Fertiginhalat] Box of 10	OMOP946259	Branded Drug Box
43621021	Albuterol 4.8 MG/ML Inhalant Solution [Salbutamol-Ratiopharm N Dosieraerosol]	OMOP946271	Branded Drug
43621023	Albuterol 0.0000048 MG/MG Inhalant Solution [Salbutamol-Ratiopharm N Dosieraerosol]	OMOP946310	Branded Drug
43621024	Albuterol 0.0000048 MG/MG Inhalant Solution [Salbutamol-Ratiopharm N Dosieraerosol] Box of 2	OMOP946311	Branded Drug Box
43621026	Albuterol 0.000004 MG/MG Inhalant Solution [Salbulair N] Box of 2	OMOP946347	Branded Drug Box
43621027	Albuterol 0.00346 MG/MG Inhalant Solution [Salbutamol - 1 A Pharma]	OMOP946372	Branded Drug
43621028	Albuterol 0.00000865 MG/MG Inhalant Powder Box of 10	OMOP946405	Clinical Drug Box
43621029	Albuterol 0.00000865 MG/MG Inhalant Powder [VENTILASTIN NOVOLIZER]	OMOP946406	Branded Drug
43621030	Albuterol 0.00000346 MG/MG Inhalant Solution [Salbutamol Sandoz] Box of 2	OMOP946432	Branded Drug Box
43621033	Albuterol 6 MG/ML Inhalant Solution [Broncho Inhalat] Box of 10	OMOP946479	Branded Drug Box
43627892	10 MG Albuterol 0.012 MG/MG Inhalant Powder [Salbutamol Orion Easyhaler] by ORION CORPORATION	OMOP787407	Marketed Product
43628121	10 ML Albuterol 6 MG/ML Inhalant Solution [Salbutamol-Ratiopharm] Box of 3 by ratiopharm	OMOP782866	Marketed Product
43628399	15 ML Albuterol 6 MG/ML Inhalant Solution [Broncho Inhalat] Box of 6	OMOP790576	Quant Branded Box
43629060	30 MG Albuterol 0.004 MG/MG Inhalant Solution [Salbulair N] by TEVA (ALLEMAGNE)	OMOP803640	Marketed Product
43631999	2.4 MG Albuterol 0.000012 MG/MG Inhalant Powder Box of 3	OMOP755179	Quant Clinical Box
43632000	2.4 MG Albuterol 0.000012 MG/MG Inhalant Powder [Salbutamol Orion Easyhaler] Box of 3	OMOP755188	Quant Branded Box
43632138	2.5 MG Albuterol 0.000026 MG/MG Inhalant Powder [Salbutamol Orion Easyhaler] Box of 3	OMOP757426	Quant Branded Box
43632149	2.5 ML Albuterol 1.2 MG/ML Inhalant Solution Box of 15	OMOP757295	Quant Clinical Box
43632150	2.5 ML Albuterol 1.2 MG/ML Inhalant Solution [Combiprasal] by Pharma Stulln	OMOP757306	Marketed Product
43632151	2.5 ML Albuterol 1.2 MG/ML Inhalant Solution [Ipramol Teva]	OMOP757320	Quant Branded Drug
43632152	2.5 ML Albuterol 1.2 MG/ML Inhalant Solution [Ipramol Teva] by TEVA (ALLEMAGNE)	OMOP757321	Marketed Product
43632153	2.5 ML Albuterol 1.2 MG/ML Inhalant Solution [Salbuhexal Plus Ipratropiumbromid] Box of 30 by Hexal AG	OMOP757337	Marketed Product
43632154	2.5 ML Albuterol 1.2 MG/ML Inhalant Solution [Salbuhexal Plus Ipratropiumbromid] Box of 80	OMOP757345	Quant Branded Box
43632155	2.5 ML Albuterol 1.2 MG/ML Inhalant Solution [Salbuhexal Plus Ipratropiumbromid] Box of 80 by Hexal AG	OMOP757346	Marketed Product
43632156	2.5 ML Albuterol 1.2 MG/ML Inhalant Solution [Salbuhexal Plus Ipratropiumbromid] Box of 150	OMOP757351	Quant Branded Box
43632157	2.5 ML Albuterol 0.6 MG/ML Inhalant Solution Box of 10	OMOP757374	Quant Clinical Box
43632158	2.5 ML Albuterol 0.6 MG/ML Inhalant Solution [Salbutamol Al Fertiginhalat] Box of 50 by ALIUD PHARMA	OMOP757380	Marketed Product
43632159	2.5 ML Albuterol 2.4 MG/ML Inhalant Solution Box of 30	OMOP757431	Quant Clinical Box
43632160	2.5 ML Albuterol 2.4 MG/ML Inhalant Solution [Salbutamol-Teva] Box of 5 by TEVA (ALLEMAGNE)	OMOP757436	Marketed Product
43632161	2.5 ML Albuterol 2.4 MG/ML Inhalant Solution [Salbutamol-Teva] Box of 30 by TEVA (ALLEMAGNE)	OMOP757445	Marketed Product
43632212	2.6 MG Albuterol 0.000012 MG/MG Inhalant Powder [Salbutamol Orion Easyhaler]	OMOP758611	Quant Branded Drug
43633521	6.7 MG Albuterol 0.000004 MG/MG Inhalant Solution Box of 2	OMOP774315	Quant Clinical Box
43633522	6.7 MG Albuterol 0.000004 MG/MG Inhalant Solution [Bronchospray Autohaler] Box of 10 by 3M Health Care	OMOP774353	Marketed Product
43633724	8.5 MG Albuterol 0.0000048 MG/MG Inhalant Solution [Salbutamol-Ct Dosieraerosol] Box of 8	OMOP775569	Quant Branded Box
43633725	8.5 MG Albuterol 0.00000346 MG/MG Inhalant Solution [Salbutamol Sandoz] Box of 3	OMOP775579	Quant Branded Box
43634439	11.5 MG Albuterol 0.00867 MG/MG Inhalant Powder	OMOP787981	Quant Clinical Drug
43634441	11.6 MG Albuterol 0.00865 MG/MG Inhalant Powder [VENTILASTIN NOVOLIZER]	OMOP787993	Quant Branded Drug
43634627	2.31 MG Albuterol 0.00000865 MG/MG Inhalant Powder	OMOP754887	Quant Clinical Drug
43634637	2.54 ML Albuterol 0.6 MG/ML Inhalant Solution [Sultanol Fertiginhalat] Box of 20	OMOP758563	Quant Branded Box
43638253	Albuterol 0.00867 MG/MG Inhalant Powder [Salbu Novolizer]	OMOP930102	Branded Drug
43639176	Albuterol Inhalant Solution [Salbutamol Al Fertiginhalat]	OMOP946098	Branded Drug Form
43639177	Albuterol Inhalant Solution [Salbulind]	OMOP946105	Branded Drug Form
43639178	Albuterol 1.2 MG/ML Inhalant Solution [Salbutamol-Teva] Box of 50	OMOP946190	Branded Drug Box
43639182	Albuterol 0.6 MG/ML Inhalant Solution [Sultanol Fertiginhalat] Box of 20	OMOP946260	Branded Drug Box
43639183	Albuterol 0.0000104 MG/MG Inhalant Powder Box of 2	OMOP946288	Clinical Drug Box
43639184	Albuterol 0.0000048 MG/MG Inhalant Solution [Salbutamol-Ct Dosieraerosol] Box of 8	OMOP946316	Branded Drug Box
43639185	Albuterol 0.000004 MG/MG Inhalant Solution [Salbutamol Stada N]	OMOP946334	Branded Drug
43639187	Albuterol 0.012 MG/MG Inhalant Powder [Salbu Easyhaler]	OMOP946382	Branded Drug
43639188	Albuterol 0.000026 MG/MG Inhalant Powder [Salbutamol Orion Easyhaler] Box of 2	OMOP946401	Branded Drug Box
43639190	Albuterol 0.000012 MG/MG Inhalant Powder [Salbu Easyhaler] Box of 3	OMOP946450	Branded Drug Box
43639191	Albuterol 6 MG/ML Inhalant Solution Box of 25	OMOP946468	Clinical Drug Box
43639192	Albuterol 6 MG/ML Inhalant Solution [Salbutamol Stada Inhalat] Box of 10	OMOP946474	Branded Drug Box
43639193	Albuterol 6 MG/ML Inhalant Solution [Sultanol] Box of 5	OMOP946483	Branded Drug Box
43639194	Albuterol 6 MG/ML Inhalant Solution [Salbutamol Al Inhalat] Box of 10	OMOP946488	Branded Drug Box
43644270	1 ML Albuterol 6 MG/ML Inhalant Solution [Salbuhexal]	OMOP731298	Quant Branded Drug
43646225	10 ML Albuterol 6 MG/ML Inhalant Solution Box of 3	OMOP782859	Quant Clinical Box
43646588	18 MG Albuterol 0.0000016 MG/MG Inhalant Solution [Sultanol Dosier-Aerosol] Box of 10	OMOP792359	Quant Branded Box
43647017	25 MG Albuterol 0.0221 MG/MG Dry Powder Inhaler	OMOP800688	Quant Clinical Drug
43647139	30 MG Albuterol 0.004 MG/MG Inhalant Solution [Salbutamol Stada N]	OMOP803631	Quant Branded Drug
43650158	2.4 MG Albuterol 0.000012 MG/MG Inhalant Powder [Salbu Easyhaler] Box of 3	OMOP755182	Quant Branded Box
43650278	2.5 ML Albuterol 1.2 MG/ML Inhalant Solution [Combiprasal] Box of 20 by Pharma Stulln	OMOP757310	Marketed Product
43650279	2.5 ML Albuterol 1.2 MG/ML Inhalant Solution [Combiprasal] Box of 100	OMOP757316	Quant Branded Box
43650280	2.5 ML Albuterol 0.6 MG/ML Inhalant Solution [Salbutamol-Ratiopharm Fertiginhalat]	OMOP757410	Quant Branded Drug
43650851	3.3 MG Albuterol 0.000026 MG/MG Inhalant Powder [Salbu Easyhaler]	OMOP762624	Quant Branded Drug
43650861	3.5 MG Albuterol 0.000012 MG/MG Inhalant Powder [Salbu Easyhaler] Box of 2 by ORION CORPORATION	OMOP762817	Marketed Product
43651600	6.7 MG Albuterol 0.000004 MG/MG Inhalant Solution Box of 10	OMOP774317	Quant Clinical Box
43651601	6.7 MG Albuterol 0.000004 MG/MG Inhalant Solution [Salbutamol Stada N] Box of 10	OMOP774324	Quant Branded Box
43651602	6.7 MG Albuterol 0.000004 MG/MG Inhalant Solution [Bronchospray Novo] Box of 3	OMOP774330	Quant Branded Box
43651603	6.7 MG Albuterol 0.000004 MG/MG Inhalant Solution [Epaq]	OMOP774334	Quant Branded Drug
43651604	6.7 MG Albuterol 0.000004 MG/MG Inhalant Solution [Bronchospray Autohaler]	OMOP774348	Quant Branded Drug
43651639	6.9 MG Albuterol 0.00000348 MG/MG Inhalant Solution Box of 2	OMOP775004	Quant Clinical Box
43651772	8.5 MG Albuterol 0.0000048 MG/MG Inhalant Solution Box of 2	OMOP775553	Quant Clinical Box
43651773	8.5 MG Albuterol 0.0000048 MG/MG Inhalant Solution [Salbutamol-Ct Dosieraerosol]	OMOP775565	Quant Branded Drug
43651774	8.5 MG Albuterol 0.00000346 MG/MG Inhalant Solution [Salbuhexal N Dosieraerosol] Box of 2	OMOP775589	Quant Branded Box
43651775	8.5 MG Albuterol 0.00000346 MG/MG Inhalant Solution [Salbuhexal N Dosieraerosol] Box of 2 by Hexal AG	OMOP775590	Marketed Product
43652700	2.31 MG Albuterol 0.0000104 MG/MG Inhalant Powder [Salbutamol 100 Novolizer] Box of 10 by MEDA PHARMA (FRANCE)	OMOP754873	Marketed Product
43652701	2.31 MG Albuterol 0.0000104 MG/MG Inhalant Powder [Salbutamol Novolizer] Box of 2	OMOP754883	Quant Branded Box
43652827	34.5 MG Albuterol 0.00348 MG/MG Inhalant Solution [Salbulair N] by TEVA (ALLEMAGNE)	OMOP805371	Marketed Product
43652828	34.7 MG Albuterol 0.00346 MG/MG Inhalant Solution [Salbuhexal N Dosieraerosol] by Hexal AG	OMOP805378	Marketed Product
43652969	9.24 MG Albuterol 0.026 MG/MG Inhalant Powder [Salbu Easyhaler] by ORION CORPORATION	OMOP775769	Marketed Product
43657245	Albuterol Inhalant Solution [Salbutamol Stada Inhalat]	OMOP946099	Branded Drug Form
43657246	Albuterol Inhalant Powder [Salbutamol Mdpi Novolizer]	OMOP946119	Branded Drug Form
43657247	Albuterol Inhalant Solution [Salbuhexal N Dosieraerosol]	OMOP946126	Branded Drug Form
43657248	Albuterol Dry Powder Inhaler [Cyclocaps Salbutamol]	OMOP946136	Branded Drug Form
43657249	Albuterol 1.2 MG/ML Inhalant Solution [Combiprasal] Box of 10	OMOP946160	Branded Drug Box
43657250	Albuterol 1.2 MG/ML Inhalant Solution [Salbutamol-Teva] Box of 5	OMOP946184	Branded Drug Box
43657253	Albuterol 0.004 MG/MG Inhalant Solution [Apsomol N]	OMOP946220	Branded Drug
43657254	Albuterol 0.6 MG/ML Inhalant Solution [Salbutamol Stada Fertiginhalat] Box of 50	OMOP946250	Branded Drug Box
43657256	Albuterol 0.0000104 MG/MG Inhalant Powder [Salbutamol 100 Novolizer] Box of 2	OMOP946292	Branded Drug Box
43657257	Albuterol 0.0000104 MG/MG Inhalant Powder [Salbutamol Mdpi Novolizer] Box of 10	OMOP946298	Branded Drug Box
43657259	Albuterol 0.000004 MG/MG Inhalant Solution Box of 2	OMOP946331	Clinical Drug Box
43657260	Albuterol 0.000004 MG/MG Inhalant Solution [Salbutamol Stada N] Box of 3	OMOP946336	Branded Drug Box
43657261	Albuterol 0.000004 MG/MG Inhalant Solution [Epaq] Box of 10	OMOP946345	Branded Drug Box
43657262	Albuterol 0.011 MG/MG Dry Powder Inhaler [Cyclocaps Salbutamol]	OMOP946360	Branded Drug
43657263	Albuterol 0.00865 MG/MG Inhalant Powder	OMOP946364	Clinical Drug
43657264	Albuterol 0.000026 MG/MG Inhalant Powder Box of 2	OMOP946397	Clinical Drug Box
43657265	Albuterol 0.00000346 MG/MG Inhalant Solution [Salbutamol Sandoz]	OMOP946431	Branded Drug
43657266	Albuterol 0.00000346 MG/MG Inhalant Solution [Salbutamol - 1 A Pharma] Box of 3	OMOP946437	Branded Drug Box
43657267	Albuterol 0.00000346 MG/MG Inhalant Solution [Salbuhexal N Dosieraerosol]	OMOP946438	Branded Drug
43657268	Albuterol 0.000012 MG/MG Inhalant Powder	OMOP946444	Clinical Drug
43657269	Albuterol 0.000012 MG/MG Inhalant Powder Box of 3	OMOP946446	Clinical Drug Box
43657271	Albuterol 6 MG/ML Inhalant Solution [Salbutamol-Ratiopharm] Box of 10	OMOP946471	Branded Drug Box
43657272	Albuterol 6 MG/ML Inhalant Solution [Broncho Inhalat]	OMOP946475	Branded Drug
43657273	Albuterol 6 MG/ML Inhalant Solution [Broncho Inhalat] Box of 15	OMOP946480	Branded Drug Box
43662338	1 ML Albuterol 6 MG/ML Inhalant Solution [Salbutamol Al Inhalat] by ALIUD PHARMA	OMOP731304	Marketed Product
43664670	15 ML Albuterol 6 MG/ML Inhalant Solution Box of 3	OMOP790566	Quant Clinical Box
43664671	15 ML Albuterol 6 MG/ML Inhalant Solution [Broncho Inhalat] Box of 3 by Astellas	OMOP790575	Marketed Product
43664717	18 MG Albuterol 0.0000016 MG/MG Inhalant Solution [Sultanol Dosier-Aerosol]	OMOP792353	Quant Branded Drug
43665131	25 MG Albuterol 0.011 MG/MG Dry Powder Inhaler [Cyclocaps Salbutamol]	OMOP800698	Quant Branded Drug
43668191	2.4 MG Albuterol 0.000012 MG/MG Inhalant Powder Box of 2	OMOP755178	Quant Clinical Box
43668300	2.5 MG Albuterol 0.000026 MG/MG Inhalant Powder [Salbutamol Orion Easyhaler]	OMOP757422	Quant Branded Drug
43668301	2.5 MG Albuterol 0.000026 MG/MG Inhalant Powder [Salbutamol Orion Easyhaler] Box of 2 by ORION CORPORATION	OMOP757425	Marketed Product
43668317	2.5 ML Albuterol 1.2 MG/ML Inhalant Solution Box of 25	OMOP757296	Quant Clinical Box
43668318	2.5 ML Albuterol 1.2 MG/ML Inhalant Solution [Combiprasal] Box of 60	OMOP757314	Quant Branded Box
43668319	2.5 ML Albuterol 1.2 MG/ML Inhalant Solution [Combiprasal] Box of 100 by Pharma Stulln	OMOP757317	Marketed Product
43668320	2.5 ML Albuterol 1.2 MG/ML Inhalant Solution [Ipramol Teva] Box of 20	OMOP757325	Quant Branded Box
43668321	2.5 ML Albuterol 1.2 MG/ML Inhalant Solution [Ipramol Teva] Box of 60 by TEVA (ALLEMAGNE)	OMOP757328	Marketed Product
43668322	2.5 ML Albuterol 1.2 MG/ML Inhalant Solution [Salbutamol-Teva] Box of 50	OMOP757368	Quant Branded Box
43668323	2.5 ML Albuterol 0.6 MG/ML Inhalant Solution [Salbutamol Al Fertiginhalat] by ALIUD PHARMA	OMOP757378	Marketed Product
43668324	2.5 ML Albuterol 0.6 MG/ML Inhalant Solution [Sultanol Fertiginhalat] Box of 10 by GLAXOSMITHKLINE	OMOP757404	Marketed Product
43668325	2.5 ML Albuterol 0.6 MG/ML Inhalant Solution [Salbutamol-Ratiopharm Fertiginhalat] Box of 20 by ratiopharm	OMOP757413	Marketed Product
43668326	2.5 ML Albuterol 2.4 MG/ML Inhalant Solution Box of 25	OMOP757430	Quant Clinical Box
43668327	2.5 ML Albuterol 2.4 MG/ML Inhalant Solution [Salbutamol-Teva] Box of 20 by TEVA (ALLEMAGNE)	OMOP757441	Marketed Product
43669577	6.7 MG Albuterol 0.000004 MG/MG Inhalant Solution [Epaq] Box of 2	OMOP774337	Quant Branded Box
43669578	6.7 MG Albuterol 0.000004 MG/MG Inhalant Solution [Bronchospray Autohaler] Box of 10	OMOP774352	Quant Branded Box
43669579	6.7 MG Albuterol 0.000004 MG/MG Inhalant Solution [Apsomol N] Box of 10	OMOP774360	Quant Branded Box
43669617	6.9 MG Albuterol 0.00000348 MG/MG Inhalant Solution [Salbulair N] by TEVA (ALLEMAGNE)	OMOP775007	Marketed Product
43669780	8.5 MG Albuterol 0.0000048 MG/MG Inhalant Solution	OMOP775552	Quant Clinical Drug
43669781	8.5 MG Albuterol 0.0000048 MG/MG Inhalant Solution [Salbutamol-Ratiopharm N Dosieraerosol] Box of 3	OMOP775560	Quant Branded Box
43669782	8.5 MG Albuterol 0.00000346 MG/MG Inhalant Solution [Salbutamol Sandoz] Box of 2 by Hexal AG	OMOP775578	Marketed Product
43670552	11.5 MG Albuterol 0.00867 MG/MG Inhalant Powder [Salbu Novolizer] by MEDA PHARMA (FRANCE)	OMOP787983	Marketed Product
43670753	2.31 MG Albuterol 0.00000867 MG/MG Inhalant Powder [Salbu Novolizer]	OMOP754855	Quant Branded Drug
43670754	2.31 MG Albuterol 0.00000867 MG/MG Inhalant Powder [Salbu Novolizer] Box of 2	OMOP754857	Quant Branded Box
43670755	2.31 MG Albuterol 0.0000104 MG/MG Inhalant Powder Box of 5	OMOP754863	Quant Clinical Box
43670756	2.31 MG Albuterol 0.0000104 MG/MG Inhalant Powder [Salbutamol Mdpi Novolizer] by MEDA PHARMA (FRANCE)	OMOP754875	Marketed Product
43670896	34.5 MG Albuterol 0.00348 MG/MG Inhalant Solution	OMOP805369	Quant Clinical Drug
43675386	Albuterol Inhalant Solution [Bronchospray Autohaler]	OMOP946131	Branded Drug Form
43675388	Albuterol 1.2 MG/ML Inhalant Solution Box of 100	OMOP946156	Clinical Drug Box
43675389	Albuterol 1.2 MG/ML Inhalant Solution [Combiprasal]	OMOP946159	Branded Drug
43675390	Albuterol 1.2 MG/ML Inhalant Solution [Combiprasal] Box of 20	OMOP946161	Branded Drug Box
43675391	Albuterol 1.2 MG/ML Inhalant Solution [Salbuhexal Plus Ipratropiumbromid] Box of 150	OMOP946182	Branded Drug Box
43675394	Albuterol 0.6 MG/ML Inhalant Solution Box of 50	OMOP946244	Clinical Drug Box
43675395	Albuterol 0.6 MG/ML Inhalant Solution [Salbutamol Al Fertiginhalat] Box of 50	OMOP946247	Branded Drug Box
43675396	Albuterol 0.0104 MG/MG Inhalant Powder [Salbutamol Novolizer]	OMOP946281	Branded Drug
43675397	Albuterol 0.0000104 MG/MG Inhalant Powder [Salbutamol 100 Novolizer]	OMOP946291	Branded Drug
43675398	Albuterol 0.0000104 MG/MG Inhalant Powder [Salbutamol Novolizer] Box of 2	OMOP946300	Branded Drug Box
43675401	Albuterol 0.00000348 MG/MG Inhalant Solution [Salbulair N] Box of 2	OMOP946321	Branded Drug Box
43675402	Albuterol 0.000004 MG/MG Inhalant Solution [Salbutamol Stada N] Box of 10	OMOP946337	Branded Drug Box
43675403	Albuterol 0.00865 MG/MG Inhalant Powder [VENTILASTIN NOVOLIZER]	OMOP946365	Branded Drug
43675404	Albuterol 0.0000016 MG/MG Inhalant Solution [Sultanol Dosier-Aerosol] Box of 3	OMOP946393	Branded Drug Box
43675405	Albuterol 2.4 MG/ML Inhalant Solution [Salbutamol-Teva]	OMOP946416	Branded Drug
43675406	Albuterol 2.4 MG/ML Inhalant Solution [Salbutamol-Teva] Box of 20	OMOP946419	Branded Drug Box
43675407	Albuterol 0.000012 MG/MG Inhalant Powder Box of 2	OMOP946445	Clinical Drug Box
43675408	Albuterol 0.000012 MG/MG Inhalant Powder [Salbu Easyhaler] Box of 2	OMOP946449	Branded Drug Box
43675409	Albuterol 0.000012 MG/MG Inhalant Powder [Salbutamol Orion Easyhaler]	OMOP946451	Branded Drug
43675410	Albuterol 6 MG/ML Inhalant Solution [Salbutamol Stada Inhalat]	OMOP946472	Branded Drug
43675411	Albuterol 6 MG/ML Inhalant Solution [Salbutamol Stada Inhalat] Box of 5	OMOP946473	Branded Drug Box
43675412	Albuterol 6 MG/ML Inhalant Solution [Broncho Inhalat] Box of 6	OMOP946477	Branded Drug Box
43680279	1 ML Albuterol 6 MG/ML Inhalant Solution [Broncho Inhalat]	OMOP731296	Quant Branded Drug
43682232	10 ML Albuterol 6 MG/ML Inhalant Solution [Salbutamol Stada Inhalat] by Stadapharm	OMOP782871	Marketed Product
43682233	10 ML Albuterol 6 MG/ML Inhalant Solution [Sultanol] Box of 10 by GLAXOSMITHKLINE	OMOP782881	Marketed Product
43682234	10 ML Albuterol 6 MG/ML Inhalant Solution [Salbutamol Al Inhalat] Box of 10 by ALIUD PHARMA	OMOP782889	Marketed Product
43682521	15 ML Albuterol 6 MG/ML Inhalant Solution Box of 10	OMOP790568	Quant Clinical Box
43682522	15 ML Albuterol 6 MG/ML Inhalant Solution [Broncho Inhalat] Box of 10	OMOP790578	Quant Branded Box
43682571	18 MG Albuterol 0.0000016 MG/MG Inhalant Solution [Sultanol Dosier-Aerosol] Box of 3 by GLAXOSMITHKLINE	OMOP792358	Marketed Product
43682834	20 ML Albuterol 6 MG/ML Inhalant Solution [Sultanol] Box of 5 by GLAXOSMITHKLINE	OMOP795703	Marketed Product
43686208	2.5 MG Albuterol 0.000026 MG/MG Inhalant Powder [Salbutamol Orion Easyhaler] Box of 3 by ORION CORPORATION	OMOP757427	Marketed Product
43686227	2.5 ML Albuterol 1.2 MG/ML Inhalant Solution [Combiprasal]	OMOP757305	Quant Branded Drug
43686228	2.5 ML Albuterol 1.2 MG/ML Inhalant Solution [Combiprasal] Box of 150 by Pharma Stulln	OMOP757319	Marketed Product
43686229	2.5 ML Albuterol 1.2 MG/ML Inhalant Solution [Salbuhexal Plus Ipratropiumbromid] Box of 50	OMOP757340	Quant Branded Box
43686230	2.5 ML Albuterol 1.2 MG/ML Inhalant Solution [Salbutamol-Teva] Box of 25	OMOP757362	Quant Branded Box
43686231	2.5 ML Albuterol 0.6 MG/ML Inhalant Solution [Salbuhexal Fertiginhalat] Box of 50	OMOP757392	Quant Branded Box
43686232	2.5 ML Albuterol 0.6 MG/ML Inhalant Solution [Sultanol Fertiginhalat] Box of 20	OMOP757405	Quant Branded Box
43686233	2.5 ML Albuterol 2.4 MG/ML Inhalant Solution [Salbutamol-Teva] Box of 20	OMOP757440	Quant Branded Box
43686296	2.6 MG Albuterol 0.000012 MG/MG Inhalant Powder Box of 2	OMOP758606	Quant Clinical Box
43686775	3.3 MG Albuterol 0.000026 MG/MG Inhalant Powder [Salbu Easyhaler] by ORION CORPORATION	OMOP762625	Marketed Product
43687498	6.7 MG Albuterol 0.000004 MG/MG Inhalant Solution [Salbutamol Stada N] Box of 2 by 3M Health Care	OMOP774321	Marketed Product
43687499	6.7 MG Albuterol 0.000004 MG/MG Inhalant Solution [Bronchospray Novo] by 3M Health Care	OMOP774327	Marketed Product
43687500	6.7 MG Albuterol 0.000004 MG/MG Inhalant Solution [Salbulair N] by TEVA (ALLEMAGNE)	OMOP774342	Marketed Product
43687501	6.7 MG Albuterol 0.000004 MG/MG Inhalant Solution [Apsomol N] Box of 3 by 3M Health Care	OMOP774359	Marketed Product
43687537	6.9 MG Albuterol 0.00000348 MG/MG Inhalant Solution [Salbulair N]	OMOP775006	Quant Branded Drug
43687684	8.5 MG Albuterol 0.0000048 MG/MG Inhalant Solution [Salbutamol-Ratiopharm N Dosieraerosol] by ratiopharm	OMOP775557	Marketed Product
43687685	8.5 MG Albuterol 0.0000048 MG/MG Inhalant Solution [Salbutamol-Ratiopharm N Dosieraerosol] Box of 2	OMOP775558	Quant Branded Box
43687686	8.5 MG Albuterol 0.00000346 MG/MG Inhalant Solution [Salbuhexal N Dosieraerosol] Box of 3	OMOP775591	Quant Branded Box
43688394	11.5 MG Albuterol 0.0104 MG/MG Inhalant Powder [Salbutamol 100 Novolizer] by MEDA PHARMA (FRANCE)	OMOP787986	Marketed Product
43688606	2.31 MG Albuterol 0.00000867 MG/MG Inhalant Powder [Salbu Novolizer] Box of 10	OMOP754859	Quant Branded Box
43688607	2.31 MG Albuterol 0.0000104 MG/MG Inhalant Powder [Salbutamol 100 Novolizer] Box of 5	OMOP754870	Quant Branded Box
43688608	2.31 MG Albuterol 0.0000104 MG/MG Inhalant Powder [Salbutamol Mdpi Novolizer] Box of 10 by MEDA PHARMA (FRANCE)	OMOP754880	Marketed Product
43688609	2.31 MG Albuterol 0.00000865 MG/MG Inhalant Powder [VENTILASTIN NOVOLIZER] Box of 2 by MEDA PHARMA (FRANCE)	OMOP754893	Marketed Product
43688610	2.31 MG Albuterol 0.00000865 MG/MG Inhalant Powder [VENTILASTIN NOVOLIZER] Box of 10 by MEDA PHARMA (FRANCE)	OMOP754895	Marketed Product
43692223	Albuterol 0.00000867 MG/MG Inhalant Powder [Salbu Novolizer]	OMOP930108	Branded Drug
43692224	Albuterol 0.00000867 MG/MG Inhalant Powder [Salbu Novolizer] Box of 10	OMOP930110	Branded Drug Box
43693101	Albuterol Inhalant Solution [Combiprasal]	OMOP946096	Branded Drug Form
43693102	Albuterol Inhalant Solution [Broncho Inhalat]	OMOP946101	Branded Drug Form
43693103	Albuterol Inhalant Solution [Salbutamol Sandoz]	OMOP946122	Branded Drug Form
43693104	Albuterol Inhalant Solution [Epaq]	OMOP946129	Branded Drug Form
43693107	Albuterol 1.2 MG/ML Inhalant Solution Box of 40	OMOP946150	Clinical Drug Box
43693108	Albuterol 1.2 MG/ML Inhalant Solution [Combiprasal] Box of 100	OMOP946165	Branded Drug Box
43693109	Albuterol 1.2 MG/ML Inhalant Solution [Salbuhexal Plus Ipratropiumbromid] Box of 10	OMOP946172	Branded Drug Box
43693113	Albuterol 0.6 MG/ML Inhalant Solution [Salbutamol Stada Fertiginhalat]	OMOP946248	Branded Drug
43693115	Albuterol 0.0104 MG/MG Inhalant Powder [Salbutamol Mdpi Novolizer]	OMOP946280	Branded Drug
43693116	Albuterol 0.0000104 MG/MG Inhalant Powder [Salbutamol Novolizer] Box of 10	OMOP946301	Branded Drug Box
43693118	Albuterol 0.000004 MG/MG Inhalant Solution [Bronchospray Novo] Box of 10	OMOP946342	Branded Drug Box
43693119	Albuterol 0.00346 MG/MG Inhalant Solution [Salbutamol Sandoz]	OMOP946370	Branded Drug
43693120	Albuterol 0.000026 MG/MG Inhalant Powder	OMOP946375	Clinical Drug
43693124	Albuterol 2.4 MG/ML Inhalant Solution [Salbutamol-Teva] Box of 25	OMOP946420	Branded Drug Box
43693125	Albuterol 0.00000346 MG/MG Inhalant Solution [Salbutamol - 1 A Pharma] Box of 2	OMOP946435	Branded Drug Box
43693127	Albuterol 6 MG/ML Inhalant Solution [Sultanol] Box of 10	OMOP946484	Branded Drug Box
43693128	Albuterol 6 MG/ML Inhalant Solution [Salbutamol Al Inhalat] Box of 5	OMOP946487	Branded Drug Box
43698215	1 ML Albuterol 6 MG/ML Inhalant Solution [Broncho Inhalat] by Astellas	OMOP731297	Marketed Product
43700250	10 ML Albuterol 6 MG/ML Inhalant Solution Box of 5	OMOP782860	Quant Clinical Box
43700251	10 ML Albuterol 6 MG/ML Inhalant Solution [Sultanol]	OMOP782878	Quant Branded Drug
43700563	15 ML Albuterol 6 MG/ML Inhalant Solution Box of 15	OMOP790569	Quant Clinical Box
43700885	20 ML Albuterol 6 MG/ML Inhalant Solution [Sultanol]	OMOP795700	Quant Branded Drug
43701079	25 ML Albuterol 4.8 MG/ML Inhalant Solution	OMOP800691	Quant Clinical Drug
43701162	30 MG Albuterol 0.004 MG/MG Inhalant Solution [Bronchospray Novo]	OMOP803633	Quant Branded Drug
43704167	2.5 ML Albuterol 1.2 MG/ML Inhalant Solution Box of 2	OMOP757293	Quant Clinical Box
43704168	2.5 ML Albuterol 1.2 MG/ML Inhalant Solution [Salbuhexal Plus Ipratropiumbromid] Box of 10	OMOP757331	Quant Branded Box
43704169	2.5 ML Albuterol 1.2 MG/ML Inhalant Solution [Salbutamol-Teva] Box of 60	OMOP757370	Quant Branded Box
43704170	2.5 ML Albuterol 0.6 MG/ML Inhalant Solution [Sultanol Fertiginhalat] Box of 20 by GLAXOSMITHKLINE	OMOP757406	Marketed Product
43704222	2.6 MG Albuterol 0.000012 MG/MG Inhalant Powder [Salbu Easyhaler]	OMOP758607	Quant Branded Drug
43705420	6.7 MG Albuterol 0.000004 MG/MG Inhalant Solution [Salbutamol Stada N] by 3M Health Care	OMOP774319	Marketed Product
43705421	6.7 MG Albuterol 0.000004 MG/MG Inhalant Solution [Epaq] by TEVA (ALLEMAGNE)	OMOP774336	Marketed Product
43705422	6.7 MG Albuterol 0.000004 MG/MG Inhalant Solution [Salbulair N] Box of 2	OMOP774343	Quant Branded Box
43705596	8.5 MG Albuterol 0.0000048 MG/MG Inhalant Solution Box of 8	OMOP775555	Quant Clinical Box
43705597	8.5 MG Albuterol 0.0000048 MG/MG Inhalant Solution [Salbutamol-Ratiopharm N Dosieraerosol]	OMOP775556	Quant Branded Drug
43706520	2.31 MG Albuterol 0.0000104 MG/MG Inhalant Powder [Salbutamol 100 Novolizer] Box of 2	OMOP754868	Quant Branded Box
43711030	Albuterol 0.6 MG/ML Inhalant Solution Box of 10	OMOP946243	Clinical Drug Box
43711031	Albuterol 0.6 MG/ML Inhalant Solution [Salbutamol-Ratiopharm Fertiginhalat] Box of 50	OMOP946264	Branded Drug Box
43711032	Albuterol 0.0000104 MG/MG Inhalant Powder [Salbutamol 100 Novolizer] Box of 10	OMOP946294	Branded Drug Box
43711033	Albuterol 0.000004 MG/MG Inhalant Solution [Bronchospray Autohaler]	OMOP946349	Branded Drug
43711034	Albuterol 0.00000865 MG/MG Inhalant Powder [VENTILASTIN NOVOLIZER] Box of 2	OMOP946407	Branded Drug Box
43711035	Albuterol 2.4 MG/ML Inhalant Solution Box of 25	OMOP946412	Clinical Drug Box
43711036	Albuterol 2.4 MG/ML Inhalant Solution [Salbutamol-Teva] Box of 60	OMOP946423	Branded Drug Box
43711037	Albuterol 0.000012 MG/MG Inhalant Powder [Salbutamol Orion Easyhaler] Box of 2	OMOP946452	Branded Drug Box
43711038	Albuterol 6 MG/ML Inhalant Solution Box of 3	OMOP946463	Clinical Drug Box
43715979	1 ML Albuterol 6 MG/ML Inhalant Solution [Salbutamol Al Inhalat]	OMOP731303	Quant Branded Drug
43717983	10 ML Albuterol 6 MG/ML Inhalant Solution [Salbuhexal] by Hexal AG	OMOP782877	Marketed Product
43717984	10 ML Albuterol 6 MG/ML Inhalant Solution [Sultanol] Box of 25 by GLAXOSMITHKLINE	OMOP782883	Marketed Product
43717985	10 ML Albuterol 6 MG/ML Inhalant Solution [Salbutamol Al Inhalat]	OMOP782884	Quant Branded Drug
43717986	10 ML Albuterol 6 MG/ML Inhalant Solution [Salbutamol Al Inhalat] by ALIUD PHARMA	OMOP782885	Marketed Product
43718298	18 MG Albuterol 0.0000016 MG/MG Inhalant Solution Box of 2	OMOP792350	Quant Clinical Box
43718299	18 MG Albuterol 0.0000016 MG/MG Inhalant Solution Box of 3	OMOP792351	Quant Clinical Box
43718879	30 MG Albuterol 0.004 MG/MG Inhalant Solution [Bronchospray Novo] by 3M Health Care	OMOP803636	Marketed Product
43718880	30 MG Albuterol 0.004 MG/MG Inhalant Solution [Epaq]	OMOP803637	Quant Branded Drug
43719715	75 MG Albuterol 0.0016 MG/MG Inhalant Solution [Sultanol Dosier-Aerosol] by GLAXOSMITHKLINE	OMOP819508	Marketed Product
43721940	2.5 ML Albuterol 1.2 MG/ML Inhalant Solution [Combiprasal] Box of 50 by Pharma Stulln	OMOP757313	Marketed Product
43721941	2.5 ML Albuterol 1.2 MG/ML Inhalant Solution [Ipramol Teva] Box of 2 by TEVA (ALLEMAGNE)	OMOP757324	Marketed Product
43721942	2.5 ML Albuterol 1.2 MG/ML Inhalant Solution [Salbuhexal Plus Ipratropiumbromid] Box of 100	OMOP757347	Quant Branded Box
43721943	2.5 ML Albuterol 0.6 MG/ML Inhalant Solution [Sultanol Fertiginhalat]	OMOP757401	Quant Branded Drug
43721944	2.5 ML Albuterol 0.6 MG/ML Inhalant Solution [Sultanol Fertiginhalat] Box of 10	OMOP757403	Quant Branded Box
43721945	2.5 ML Albuterol 2.4 MG/ML Inhalant Solution [Salbutamol-Teva] Box of 5	OMOP757435	Quant Branded Box
43722552	3.5 MG Albuterol 0.000012 MG/MG Inhalant Powder [Salbu Easyhaler]	OMOP762813	Quant Branded Drug
43723276	6.7 MG Albuterol 0.000004 MG/MG Inhalant Solution [Bronchospray Novo] Box of 3 by 3M Health Care	OMOP774331	Marketed Product
43723277	6.7 MG Albuterol 0.000004 MG/MG Inhalant Solution [Salbulair N] Box of 2 by TEVA (ALLEMAGNE)	OMOP774344	Marketed Product
43723278	6.7 MG Albuterol 0.000004 MG/MG Inhalant Solution [Bronchospray Autohaler] Box of 2	OMOP774350	Quant Branded Box
43723279	6.7 MG Albuterol 0.000004 MG/MG Inhalant Solution [Apsomol N]	OMOP774354	Quant Branded Drug
43723317	6.9 MG Albuterol 0.00000348 MG/MG Inhalant Solution [Salbulair N] Box of 2 by TEVA (ALLEMAGNE)	OMOP775009	Marketed Product
43723475	8.5 MG Albuterol 0.00000346 MG/MG Inhalant Solution [Salbutamol - 1 A Pharma] Box of 2 by 1 A	OMOP775584	Marketed Product
43724213	11.5 MG Albuterol 0.0104 MG/MG Inhalant Powder [Salbutamol 100 Novolizer]	OMOP787985	Quant Branded Drug
43724433	2.31 MG Albuterol 0.0000104 MG/MG Inhalant Powder [Salbutamol Novolizer] by MEDA PHARMA (FRANCE)	OMOP754882	Marketed Product
43724601	34.7 MG Albuterol 0.00346 MG/MG Inhalant Solution [Salbutamol Sandoz]	OMOP805373	Quant Branded Drug
43724602	34.7 MG Albuterol 0.00346 MG/MG Inhalant Solution [Salbutamol Sandoz] by Hexal AG	OMOP805374	Marketed Product
43724716	9.24 MG Albuterol 0.026 MG/MG Inhalant Powder	OMOP775767	Quant Clinical Drug
43729010	Albuterol Inhalant Solution [Salbutamol-Ct Dosieraerosol]	OMOP946134	Branded Drug Form
43729012	Albuterol 1.2 MG/ML Inhalant Solution Box of 10	OMOP946146	Clinical Drug Box
43729013	Albuterol 1.2 MG/ML Inhalant Solution [Combiprasal] Box of 60	OMOP946164	Branded Drug Box
43729014	Albuterol 1.2 MG/ML Inhalant Solution [Combiprasal] Box of 150	OMOP946166	Branded Drug Box
43729015	Albuterol 1.2 MG/ML Inhalant Solution [Ipramol Teva] Box of 20	OMOP946169	Branded Drug Box
43729016	Albuterol 1.2 MG/ML Inhalant Solution [Ipramol Teva] Box of 60	OMOP946170	Branded Drug Box
43729017	Albuterol 1.2 MG/ML Inhalant Solution [Salbuhexal Plus Ipratropiumbromid] Box of 20	OMOP946173	Branded Drug Box
43729020	Albuterol 0.6 MG/ML Inhalant Solution [Salbutamol Stada Fertiginhalat] Box of 20	OMOP946249	Branded Drug Box
43729021	Albuterol 0.0000104 MG/MG Inhalant Powder	OMOP946287	Clinical Drug
43729022	Albuterol 0.0000104 MG/MG Inhalant Powder Box of 5	OMOP946289	Clinical Drug Box
43729023	Albuterol 0.0000104 MG/MG Inhalant Powder [Salbutamol Mdpi Novolizer]	OMOP946295	Branded Drug
43729024	Albuterol 0.000004 MG/MG Inhalant Solution [Apsomol N] Box of 10	OMOP946356	Branded Drug Box
43729025	Albuterol 0.00346 MG/MG Inhalant Solution	OMOP946369	Clinical Drug
43729026	Albuterol 0.00346 MG/MG Inhalant Solution [Salbuhexal N Dosieraerosol]	OMOP946373	Branded Drug
43729028	Albuterol 0.0000016 MG/MG Inhalant Solution [Sultanol Dosier-Aerosol] Box of 2	OMOP946391	Branded Drug Box
43729029	Albuterol 0.000026 MG/MG Inhalant Powder Box of 3	OMOP946398	Clinical Drug Box
43729030	Albuterol 0.000026 MG/MG Inhalant Powder [Salbutamol Orion Easyhaler] Box of 3	OMOP946402	Branded Drug Box
43729031	Albuterol 0.00000346 MG/MG Inhalant Solution [Salbutamol Sandoz] Box of 3	OMOP946433	Branded Drug Box
43729032	Albuterol 6 MG/ML Inhalant Solution [Sultanol]	OMOP946482	Branded Drug
43734089	1 ML Albuterol 6 MG/ML Inhalant Solution [Salbutamol-Ratiopharm]	OMOP731292	Quant Branded Drug
43736137	10 ML Albuterol 6 MG/ML Inhalant Solution [Salbutamol-Ratiopharm] Box of 3	OMOP782865	Quant Branded Box
43736138	10 ML Albuterol 6 MG/ML Inhalant Solution [Salbuhexal]	OMOP782876	Quant Branded Drug
43736411	15 ML Albuterol 6 MG/ML Inhalant Solution [Broncho Inhalat] by Astellas	OMOP790573	Marketed Product
43736412	15 ML Albuterol 6 MG/ML Inhalant Solution [Broncho Inhalat] Box of 3	OMOP790574	Quant Branded Box
43736912	25 ML Albuterol 4.8 MG/ML Inhalant Solution [Salbutamol-Ct Dosieraerosol] by TEVA (ALLEMAGNE)	OMOP800696	Marketed Product
43737842	75 MG Albuterol 0.0016 MG/MG Inhalant Solution [Sultanol Dosier-Aerosol]	OMOP819507	Quant Branded Drug
43739934	2.4 MG Albuterol 0.000012 MG/MG Inhalant Powder [Salbutamol Orion Easyhaler] Box of 2 by ORION CORPORATION	OMOP755187	Marketed Product
43740072	2.5 ML Albuterol 1.2 MG/ML Inhalant Solution [Salbutamol-Teva] Box of 20 by TEVA (ALLEMAGNE)	OMOP757361	Marketed Product
43740073	2.5 ML Albuterol 0.6 MG/ML Inhalant Solution [Salbutamol Stada Fertiginhalat] Box of 20	OMOP757383	Quant Branded Box
43740074	2.5 ML Albuterol 0.6 MG/ML Inhalant Solution [Sultanol Fertiginhalat] Box of 50 by GLAXOSMITHKLINE	OMOP757408	Marketed Product
43740075	2.5 ML Albuterol 0.6 MG/ML Inhalant Solution [Salbutamol-Ratiopharm Fertiginhalat] Box of 20	OMOP757412	Quant Branded Box
43740076	2.5 ML Albuterol 2.4 MG/ML Inhalant Solution [Salbutamol-Teva] Box of 30	OMOP757444	Quant Branded Box
43740686	3.5 MG Albuterol 0.000012 MG/MG Inhalant Powder [Salbu Easyhaler] by ORION CORPORATION	OMOP762814	Marketed Product
43741411	6.7 MG Albuterol 0.000004 MG/MG Inhalant Solution [Epaq] Box of 10 by TEVA (ALLEMAGNE)	OMOP774340	Marketed Product
43741412	6.7 MG Albuterol 0.000004 MG/MG Inhalant Solution [Apsomol N] by 3M Health Care	OMOP774355	Marketed Product
43741413	6.7 MG Albuterol 0.000004 MG/MG Inhalant Solution [Apsomol N] Box of 2 by 3M Health Care	OMOP774357	Marketed Product
43741450	6.9 MG Albuterol 0.00000348 MG/MG Inhalant Solution	OMOP775003	Quant Clinical Drug
43742362	11.5 MG Albuterol 0.0104 MG/MG Inhalant Powder [Salbutamol Mdpi Novolizer] by MEDA PHARMA (FRANCE)	OMOP787989	Marketed Product
43742363	11.5 MG Albuterol 0.0104 MG/MG Inhalant Powder [Salbutamol Novolizer]	OMOP787990	Quant Branded Drug
43742575	2.31 MG Albuterol 0.0000104 MG/MG Inhalant Powder Box of 10	OMOP754864	Quant Clinical Box
43742576	2.31 MG Albuterol 0.0000104 MG/MG Inhalant Powder [Salbutamol Mdpi Novolizer] Box of 2 by MEDA PHARMA (FRANCE)	OMOP754877	Marketed Product
43742590	2.54 ML Albuterol 0.6 MG/ML Inhalant Solution [Sultanol Fertiginhalat]	OMOP758561	Quant Branded Drug
43742706	34.7 MG Albuterol 0.00346 MG/MG Inhalant Solution [Salbutamol - 1 A Pharma] by 1 A	OMOP805376	Marketed Product
43746945	Albuterol Inhalant Powder [Salbutamol Novolizer]	OMOP946120	Branded Drug Form
43746946	Albuterol Inhalant Solution [Salbutamol Stada N]	OMOP946123	Branded Drug Form
43746947	Albuterol Inhalant Solution [Bronchospray Novo]	OMOP946127	Branded Drug Form
43746948	Albuterol 1.2 MG/ML Inhalant Solution Box of 2	OMOP946145	Clinical Drug Box
43746949	Albuterol 1.2 MG/ML Inhalant Solution [Salbuhexal Plus Ipratropiumbromid]	OMOP946171	Branded Drug
43746950	Albuterol 1.2 MG/ML Inhalant Solution [Salbutamol-Teva] Box of 15	OMOP946186	Branded Drug Box
43746951	Albuterol 1.2 MG/ML Inhalant Solution [Salbutamol-Teva] Box of 20	OMOP946187	Branded Drug Box
43746952	Albuterol 1.2 MG/ML Inhalant Solution [Salbutamol-Teva] Box of 25	OMOP946188	Branded Drug Box
43746956	Albuterol 0.6 MG/ML Inhalant Solution [Pentamol] Box of 50	OMOP946257	Branded Drug Box
43746957	Albuterol 0.0000104 MG/MG Inhalant Powder [Salbutamol 100 Novolizer] Box of 5	OMOP946293	Branded Drug Box
43746958	Albuterol 0.0000104 MG/MG Inhalant Powder [Salbutamol Novolizer]	OMOP946299	Branded Drug
43746960	Albuterol 0.000004 MG/MG Inhalant Solution [Epaq]	OMOP946343	Branded Drug
43746961	Albuterol 0.000004 MG/MG Inhalant Solution [Salbulair N]	OMOP946346	Branded Drug
43746962	Albuterol 0.000004 MG/MG Inhalant Solution [Apsomol N] Box of 2	OMOP946354	Branded Drug Box
43746966	Albuterol 0.00000346 MG/MG Inhalant Solution Box of 2	OMOP946429	Clinical Drug Box
43746967	Albuterol 0.000012 MG/MG Inhalant Powder [Salbutamol Orion Easyhaler] Box of 3	OMOP946453	Branded Drug Box
43753786	10 MG Albuterol 0.012 MG/MG Inhalant Powder	OMOP787403	Quant Clinical Drug
43754313	15 ML Albuterol 6 MG/ML Inhalant Solution [Broncho Inhalat] Box of 6 by Astellas	OMOP790577	Marketed Product
43754314	15 ML Albuterol 6 MG/ML Inhalant Solution [Broncho Inhalat] Box of 10 by Astellas	OMOP790579	Marketed Product
43754626	20 ML Albuterol 6 MG/ML Inhalant Solution [Sultanol] by GLAXOSMITHKLINE	OMOP795701	Marketed Product
43754627	20 ML Albuterol 6 MG/ML Inhalant Solution [Sultanol] Box of 5	OMOP795702	Quant Branded Box
43754803	25 MG Albuterol 0.011 MG/MG Dry Powder Inhaler	OMOP800697	Quant Clinical Drug
43754842	25 ML Albuterol 4.8 MG/ML Inhalant Solution [Salbutamol-Ratiopharm N Dosieraerosol]	OMOP800693	Quant Branded Drug
43755797	75 MG Albuterol 0.0016 MG/MG Inhalant Solution	OMOP819506	Quant Clinical Drug
43757836	2.4 MG Albuterol 0.000012 MG/MG Inhalant Powder [Salbutamol Orion Easyhaler] Box of 3 by ORION CORPORATION	OMOP755191	Marketed Product
43757952	2.5 MG Albuterol 0.000026 MG/MG Inhalant Powder Box of 2	OMOP757417	Quant Clinical Box
43757963	2.5 ML Albuterol 1.2 MG/ML Inhalant Solution Box of 40	OMOP757298	Quant Clinical Box
43757964	2.5 ML Albuterol 1.2 MG/ML Inhalant Solution [Salbuhexal Plus Ipratropiumbromid] Box of 20 by Hexal AG	OMOP757335	Marketed Product
43757965	2.5 ML Albuterol 1.2 MG/ML Inhalant Solution [Salbuhexal Plus Ipratropiumbromid] Box of 100 by Hexal AG	OMOP757348	Marketed Product
43757966	2.5 ML Albuterol 1.2 MG/ML Inhalant Solution [Salbutamol-Teva] Box of 15 by TEVA (ALLEMAGNE)	OMOP757359	Marketed Product
43757967	2.5 ML Albuterol 1.2 MG/ML Inhalant Solution [Salbutamol-Teva] Box of 60 by TEVA (ALLEMAGNE)	OMOP757371	Marketed Product
43757968	2.5 ML Albuterol 1.2 MG/ML Inhalant Solution [Sultanol Forte Fertiginhalat] by GLAXOSMITHKLINE	OMOP757373	Marketed Product
43757969	2.5 ML Albuterol 0.6 MG/ML Inhalant Solution [Salbulind] by Aristo	OMOP757395	Marketed Product
43757970	2.5 ML Albuterol 0.6 MG/ML Inhalant Solution [Pentamol]	OMOP757396	Quant Branded Drug
43757971	2.5 ML Albuterol 0.6 MG/ML Inhalant Solution [Salbutamol-Ratiopharm Fertiginhalat] Box of 50 by ratiopharm	OMOP757415	Marketed Product
43757972	2.5 ML Albuterol 2.4 MG/ML Inhalant Solution [Salbutamol-Teva] Box of 25 by TEVA (ALLEMAGNE)	OMOP757443	Marketed Product
43758535	3.3 MG Albuterol 0.000026 MG/MG Inhalant Powder	OMOP762623	Quant Clinical Drug
43759241	6.7 MG Albuterol 0.000004 MG/MG Inhalant Solution [Salbutamol Stada N] Box of 3	OMOP774322	Quant Branded Box
43759242	6.7 MG Albuterol 0.000004 MG/MG Inhalant Solution [Salbutamol Stada N] Box of 10 by 3M Health Care	OMOP774325	Marketed Product
43759440	8.5 MG Albuterol 0.0000048 MG/MG Inhalant Solution [Salbutamol-Ratiopharm N Dosieraerosol] Box of 8	OMOP775563	Quant Branded Box
43760374	2.31 MG Albuterol 0.0000104 MG/MG Inhalant Powder [Salbutamol 100 Novolizer] by MEDA PHARMA (FRANCE)	OMOP754866	Marketed Product
43760375	2.31 MG Albuterol 0.0000104 MG/MG Inhalant Powder [Salbutamol Novolizer] Box of 10 by MEDA PHARMA (FRANCE)	OMOP754886	Marketed Product
43760376	2.31 MG Albuterol 0.00000865 MG/MG Inhalant Powder Box of 10	OMOP754889	Quant Clinical Box
43760392	2.54 ML Albuterol 0.6 MG/ML Inhalant Solution [Sultanol Fertiginhalat] Box of 20 by GLAXOSMITHKLINE	OMOP758564	Marketed Product
43763993	Albuterol 0.00000867 MG/MG Inhalant Powder Box of 2	OMOP930105	Clinical Drug Box
43763994	Albuterol 0.00000867 MG/MG Inhalant Powder [Salbu Novolizer] Box of 2	OMOP930109	Branded Drug Box
43764892	Albuterol Inhalant Solution [Salbutamol - 1 A Pharma]	OMOP946125	Branded Drug Form
43764893	Albuterol 1.2 MG/ML Inhalant Solution Box of 80	OMOP946155	Clinical Drug Box
43764894	Albuterol 1.2 MG/ML Inhalant Solution [Ipramol Teva]	OMOP946167	Branded Drug
43764895	Albuterol 1.2 MG/ML Inhalant Solution [Salbuhexal Plus Ipratropiumbromid] Box of 30	OMOP946175	Branded Drug Box
43764896	Albuterol 1.2 MG/ML Inhalant Solution [Salbutamol-Teva] Box of 30	OMOP946189	Branded Drug Box
43764897	Albuterol 0.0016 MG/MG Inhalant Solution [Sultanol Dosier-Aerosol]	OMOP946204	Branded Drug
43764898	Albuterol 0.026 MG/MG Inhalant Powder	OMOP946224	Clinical Drug
43764899	Albuterol 0.0221 MG/MG Dry Powder Inhaler	OMOP946230	Clinical Drug
43764901	Albuterol 0.0000048 MG/MG Inhalant Solution [Salbutamol-Ratiopharm N Dosieraerosol] Box of 3	OMOP946312	Branded Drug Box
43764902	Albuterol 0.0000048 MG/MG Inhalant Solution [Salbutamol-Ratiopharm N Dosieraerosol] Box of 8	OMOP946313	Branded Drug Box
43764903	Albuterol 0.00000348 MG/MG Inhalant Solution [Salbulair N]	OMOP946320	Branded Drug
43764905	Albuterol 0.000004 MG/MG Inhalant Solution Box of 10	OMOP946333	Clinical Drug Box
43764906	Albuterol 0.000004 MG/MG Inhalant Solution [Bronchospray Autohaler] Box of 2	OMOP946351	Branded Drug Box
43764907	Albuterol 0.000004 MG/MG Inhalant Solution [Apsomol N]	OMOP946353	Branded Drug
43764908	Albuterol 0.011 MG/MG Dry Powder Inhaler	OMOP946359	Clinical Drug
43764910	Albuterol 0.0000016 MG/MG Inhalant Solution	OMOP946386	Clinical Drug
43764911	Albuterol 0.0000016 MG/MG Inhalant Solution Box of 3	OMOP946388	Clinical Drug Box
43764912	Albuterol 2.4 MG/ML Inhalant Solution [Salbutamol-Teva] Box of 50	OMOP946422	Branded Drug Box
43764913	Albuterol 0.00000346 MG/MG Inhalant Solution [Salbuhexal N Dosieraerosol] Box of 3	OMOP946440	Branded Drug Box
43770006	1 ML Albuterol 6 MG/ML Inhalant Solution [Sultanol] by GLAXOSMITHKLINE	OMOP731301	Marketed Product
43771804	10 MG Albuterol 0.012 MG/MG Inhalant Powder [Salbutamol Orion Easyhaler]	OMOP787406	Quant Branded Drug
43772056	10 ML Albuterol 6 MG/ML Inhalant Solution [Salbutamol-Ratiopharm] Box of 10 by ratiopharm	OMOP782868	Marketed Product
43772057	10 ML Albuterol 6 MG/ML Inhalant Solution [Salbutamol Stada Inhalat] Box of 5	OMOP782872	Quant Branded Box
43772058	10 ML Albuterol 6 MG/ML Inhalant Solution [Sultanol] Box of 25	OMOP782882	Quant Branded Box
43772806	25 MG Albuterol 0.011 MG/MG Dry Powder Inhaler [Cyclocaps Salbutamol] by PB	OMOP800699	Marketed Product
43772846	25 ML Albuterol 4.8 MG/ML Inhalant Solution [Salbutamol-Ratiopharm N Dosieraerosol] by ratiopharm	OMOP800694	Marketed Product
43775806	2.4 MG Albuterol 0.000012 MG/MG Inhalant Powder [Salbu Easyhaler] Box of 3 by ORION CORPORATION	OMOP755183	Marketed Product
43775807	2.4 MG Albuterol 0.000012 MG/MG Inhalant Powder [Salbutamol Orion Easyhaler]	OMOP755184	Quant Branded Drug
43775808	2.4 MG Albuterol 0.000012 MG/MG Inhalant Powder [Salbutamol Orion Easyhaler] by ORION CORPORATION	OMOP755185	Marketed Product
43775949	2.5 ML Albuterol 1.2 MG/ML Inhalant Solution Box of 50	OMOP757299	Quant Clinical Box
43775950	2.5 ML Albuterol 1.2 MG/ML Inhalant Solution [Combiprasal] Box of 60 by Pharma Stulln	OMOP757315	Marketed Product
43775951	2.5 ML Albuterol 1.2 MG/ML Inhalant Solution [Salbuhexal Plus Ipratropiumbromid] Box of 30	OMOP757336	Quant Branded Box
43775952	2.5 ML Albuterol 1.2 MG/ML Inhalant Solution [Salbuhexal Plus Ipratropiumbromid] Box of 40	OMOP757338	Quant Branded Box
43775953	2.5 ML Albuterol 1.2 MG/ML Inhalant Solution [Salbuhexal Plus Ipratropiumbromid] Box of 120 by Hexal AG	OMOP757350	Marketed Product
43775954	2.5 ML Albuterol 1.2 MG/ML Inhalant Solution [Salbutamol-Teva] by TEVA (ALLEMAGNE)	OMOP757354	Marketed Product
43775955	2.5 ML Albuterol 1.2 MG/ML Inhalant Solution [Sultanol Forte Fertiginhalat]	OMOP757372	Quant Branded Drug
43775956	2.5 ML Albuterol 0.6 MG/ML Inhalant Solution [Salbutamol Stada Fertiginhalat] Box of 20 by Stadapharm	OMOP757384	Marketed Product
43775957	2.5 ML Albuterol 0.6 MG/ML Inhalant Solution [Salbutamol Stada Fertiginhalat] Box of 50	OMOP757385	Quant Branded Box
43775958	2.5 ML Albuterol 0.6 MG/ML Inhalant Solution [Salbuhexal Fertiginhalat] Box of 10	OMOP757390	Quant Branded Box
43775959	2.5 ML Albuterol 2.4 MG/ML Inhalant Solution [Salbutamol-Teva]	OMOP757433	Quant Branded Drug
43775960	2.5 ML Albuterol 2.4 MG/ML Inhalant Solution [Salbutamol-Teva] Box of 60	OMOP757448	Quant Branded Box
43776585	3.5 MG Albuterol 0.000012 MG/MG Inhalant Powder [Salbu Easyhaler] Box of 2	OMOP762816	Quant Branded Box
43777317	6.7 MG Albuterol 0.000004 MG/MG Inhalant Solution [Salbutamol Stada N]	OMOP774318	Quant Branded Drug
43777318	6.7 MG Albuterol 0.000004 MG/MG Inhalant Solution [Salbutamol Stada N] Box of 3 by 3M Health Care	OMOP774323	Marketed Product
43777319	6.7 MG Albuterol 0.000004 MG/MG Inhalant Solution [Bronchospray Novo]	OMOP774326	Quant Branded Drug
43777320	6.7 MG Albuterol 0.000004 MG/MG Inhalant Solution [Bronchospray Novo] Box of 2	OMOP774328	Quant Branded Box
43777321	6.7 MG Albuterol 0.000004 MG/MG Inhalant Solution [Bronchospray Autohaler] Box of 2 by 3M Health Care	OMOP774351	Marketed Product
43777322	6.7 MG Albuterol 0.000004 MG/MG Inhalant Solution [Apsomol N] Box of 10 by 3M Health Care	OMOP774361	Marketed Product
43777517	8.5 MG Albuterol 0.0000048 MG/MG Inhalant Solution [Salbutamol-Ratiopharm N Dosieraerosol] Box of 2 by ratiopharm	OMOP775559	Marketed Product
43777518	8.5 MG Albuterol 0.0000048 MG/MG Inhalant Solution [Salbutamol-Ratiopharm N Dosieraerosol] Box of 3 by ratiopharm	OMOP775562	Marketed Product
43777519	8.5 MG Albuterol 0.0000048 MG/MG Inhalant Solution [Salbutamol-Ct Dosieraerosol] Box of 2 by TEVA (ALLEMAGNE)	OMOP775568	Marketed Product
43777520	8.5 MG Albuterol 0.00000346 MG/MG Inhalant Solution [Salbutamol Sandoz]	OMOP775575	Quant Branded Drug
43777521	8.5 MG Albuterol 0.00000346 MG/MG Inhalant Solution [Salbutamol Sandoz] by Hexal AG	OMOP775576	Marketed Product
43777522	8.5 MG Albuterol 0.00000346 MG/MG Inhalant Solution [Salbuhexal N Dosieraerosol] Box of 3 by Hexal AG	OMOP775592	Marketed Product
43778248	11.6 MG Albuterol 0.00865 MG/MG Inhalant Powder	OMOP787992	Quant Clinical Drug
43778464	2.31 MG Albuterol 0.0000104 MG/MG Inhalant Powder [Salbutamol 100 Novolizer] Box of 5 by MEDA PHARMA (FRANCE)	OMOP754871	Marketed Product
43778465	2.31 MG Albuterol 0.00000865 MG/MG Inhalant Powder [VENTILASTIN NOVOLIZER] by MEDA PHARMA (FRANCE)	OMOP754891	Marketed Product
43778609	34.7 MG Albuterol 0.00346 MG/MG Inhalant Solution	OMOP805372	Quant Clinical Drug
43778761	9.24 MG Albuterol 0.026 MG/MG Inhalant Powder [Salbu Easyhaler]	OMOP775768	Quant Branded Drug
43783061	Albuterol Inhalant Solution [Salbutamol Stada Fertiginhalat]	OMOP946100	Branded Drug Form
43783062	Albuterol Inhalant Solution [Salbuhexal Plus Ipratropiumbromid]	OMOP946102	Branded Drug Form
43783063	Albuterol Inhalant Powder [Salbu Easyhaler]	OMOP946117	Branded Drug Form
43783064	Albuterol Inhalant Solution [Apsomol N]	OMOP946133	Branded Drug Form
43783065	Albuterol 1.2 MG/ML Inhalant Solution Box of 150	OMOP946158	Clinical Drug Box
43783066	Albuterol 1.2 MG/ML Inhalant Solution [Combiprasal] Box of 50	OMOP946162	Branded Drug Box
43783069	Albuterol 0.004 MG/MG Inhalant Solution [Epaq]	OMOP946216	Branded Drug
43783070	Albuterol 0.004 MG/MG Inhalant Solution [Salbulair N]	OMOP946218	Branded Drug
43783071	Albuterol 0.00348 MG/MG Inhalant Solution [Salbulair N]	OMOP946268	Branded Drug
43783072	Albuterol 0.00000348 MG/MG Inhalant Solution	OMOP946319	Clinical Drug
43783075	Albuterol 0.000004 MG/MG Inhalant Solution	OMOP946330	Clinical Drug
43783076	Albuterol 0.000004 MG/MG Inhalant Solution [Bronchospray Novo]	OMOP946338	Branded Drug
43783077	Albuterol 0.000004 MG/MG Inhalant Solution [Bronchospray Novo] Box of 2	OMOP946340	Branded Drug Box
43783078	Albuterol 0.000004 MG/MG Inhalant Solution [Apsomol N] Box of 3	OMOP946355	Branded Drug Box
43787880	1 ML Albuterol 6 MG/ML Inhalant Solution [Salbutamol Stada Inhalat]	OMOP731294	Quant Branded Drug
43789876	10 ML Albuterol 6 MG/ML Inhalant Solution Box of 10	OMOP782861	Quant Clinical Box
43789877	10 ML Albuterol 6 MG/ML Inhalant Solution [Salbutamol-Ratiopharm] by ratiopharm	OMOP782864	Marketed Product
43790198	18 MG Albuterol 0.0000016 MG/MG Inhalant Solution	OMOP792349	Quant Clinical Drug
43790199	18 MG Albuterol 0.0000016 MG/MG Inhalant Solution [Sultanol Dosier-Aerosol] by GLAXOSMITHKLINE	OMOP792354	Marketed Product
43790729	30 MG Albuterol 0.004 MG/MG Inhalant Solution [Epaq] by TEVA (ALLEMAGNE)	OMOP803638	Marketed Product
43790730	30 MG Albuterol 0.004 MG/MG Inhalant Solution [Bronchospray Autohaler]	OMOP803641	Quant Branded Drug
43790731	30 MG Albuterol 0.004 MG/MG Inhalant Solution [Bronchospray Autohaler] by 3M Health Care	OMOP803642	Marketed Product
43793758	2.4 MG Albuterol 0.000012 MG/MG Inhalant Powder [Salbu Easyhaler]	OMOP755180	Quant Branded Drug
43793866	2.5 MG Albuterol 0.000026 MG/MG Inhalant Powder [Salbu Easyhaler]	OMOP757419	Quant Branded Drug
43793867	2.5 MG Albuterol 0.000026 MG/MG Inhalant Powder [Salbu Easyhaler] by ORION CORPORATION	OMOP757421	Marketed Product
43793880	2.5 ML Albuterol 1.2 MG/ML Inhalant Solution [Combiprasal] Box of 10	OMOP757307	Quant Branded Box
43793881	2.5 ML Albuterol 1.2 MG/ML Inhalant Solution [Salbuhexal Plus Ipratropiumbromid] Box of 60 by Hexal AG	OMOP757343	Marketed Product
43793882	2.5 ML Albuterol 1.2 MG/ML Inhalant Solution [Salbutamol-Teva]	OMOP757353	Quant Branded Drug
43793883	2.5 ML Albuterol 1.2 MG/ML Inhalant Solution [Salbutamol-Teva] Box of 5 by TEVA (ALLEMAGNE)	OMOP757357	Marketed Product
43793884	2.5 ML Albuterol 1.2 MG/ML Inhalant Solution [Salbutamol-Teva] Box of 15	OMOP757358	Quant Branded Box
43793885	2.5 ML Albuterol 1.2 MG/ML Inhalant Solution [Salbutamol-Teva] Box of 20	OMOP757360	Quant Branded Box
43793886	2.5 ML Albuterol 0.6 MG/ML Inhalant Solution [Salbutamol Al Fertiginhalat] Box of 50	OMOP757379	Quant Branded Box
43793887	2.5 ML Albuterol 0.6 MG/ML Inhalant Solution [Salbutamol Stada Fertiginhalat] by Stadapharm	OMOP757382	Marketed Product
43793888	2.5 ML Albuterol 0.6 MG/ML Inhalant Solution [Salbutamol-Ratiopharm Fertiginhalat] Box of 50	OMOP757414	Quant Branded Box
43793889	2.5 ML Albuterol 2.4 MG/ML Inhalant Solution Box of 50	OMOP757432	Quant Clinical Box
43793890	2.5 ML Albuterol 2.4 MG/ML Inhalant Solution [Salbutamol-Teva] Box of 50	OMOP757446	Quant Branded Box
43793891	2.5 ML Albuterol 2.4 MG/ML Inhalant Solution [Salbutamol-Teva] Box of 60 by TEVA (ALLEMAGNE)	OMOP757450	Marketed Product
43795416	8.5 MG Albuterol 0.0000048 MG/MG Inhalant Solution [Salbutamol-Ct Dosieraerosol] Box of 8 by TEVA (ALLEMAGNE)	OMOP775570	Marketed Product
43795417	8.5 MG Albuterol 0.00000346 MG/MG Inhalant Solution Box of 2	OMOP775573	Quant Clinical Box
43795418	8.5 MG Albuterol 0.00000346 MG/MG Inhalant Solution [Salbutamol - 1 A Pharma] Box of 3 by 1 A	OMOP775586	Marketed Product
43795419	8.5 MG Albuterol 0.00000346 MG/MG Inhalant Solution [Salbuhexal N Dosieraerosol] by Hexal AG	OMOP775588	Marketed Product
43796364	2.31 MG Albuterol 0.0000104 MG/MG Inhalant Powder [Salbutamol Novolizer]	OMOP754881	Quant Branded Drug
43796365	2.31 MG Albuterol 0.00000865 MG/MG Inhalant Powder [VENTILASTIN NOVOLIZER]	OMOP754890	Quant Branded Drug
43796510	34.7 MG Albuterol 0.00346 MG/MG Inhalant Solution [Salbutamol - 1 A Pharma]	OMOP805375	Quant Branded Drug
43800897	Albuterol Inhalant Solution [Salbutamol-Ratiopharm]	OMOP946094	Branded Drug Form
43800898	Albuterol Inhalant Solution [Sultanol Fertiginhalat]	OMOP946108	Branded Drug Form
43800899	Albuterol Inhalant Solution [Salbutamol-Ratiopharm Fertiginhalat]	OMOP946110	Branded Drug Form
43800900	Albuterol Inhalant Solution [Salbutamol-Ratiopharm N Dosieraerosol]	OMOP946128	Branded Drug Form
43800901	Albuterol 1.2 MG/ML Inhalant Solution Box of 25	OMOP946148	Clinical Drug Box
43800902	Albuterol 1.2 MG/ML Inhalant Solution [Salbuhexal Plus Ipratropiumbromid] Box of 50	OMOP946177	Branded Drug Box
43800904	Albuterol 0.0016 MG/MG Inhalant Solution	OMOP946203	Clinical Drug
43800906	Albuterol 0.004 MG/MG Inhalant Solution	OMOP946213	Clinical Drug
43800907	Albuterol 0.004 MG/MG Inhalant Solution [Bronchospray Novo]	OMOP946215	Branded Drug
43800909	Albuterol 0.0221 MG/MG Dry Powder Inhaler [Cyclocaps Salbutamol]	OMOP946231	Branded Drug
43800911	Albuterol 0.6 MG/ML Inhalant Solution [Salbuhexal Fertiginhalat]	OMOP946251	Branded Drug
43800912	Albuterol 0.6 MG/ML Inhalant Solution [Salbuhexal Fertiginhalat] Box of 50	OMOP946253	Branded Drug Box
43800913	Albuterol 0.0104 MG/MG Inhalant Powder	OMOP946278	Clinical Drug
43800916	Albuterol 0.0000048 MG/MG Inhalant Solution [Salbutamol-Ct Dosieraerosol] Box of 2	OMOP946315	Branded Drug Box
43800917	Albuterol 0.000026 MG/MG Inhalant Powder [Salbu Easyhaler]	OMOP946376	Branded Drug
43800918	Albuterol 0.012 MG/MG Inhalant Powder [Salbutamol Orion Easyhaler]	OMOP946383	Branded Drug
43800922	Albuterol 6 MG/ML Inhalant Solution [Salbutamol-Ratiopharm]	OMOP946469	Branded Drug
43800923	Albuterol 6 MG/ML Inhalant Solution [Broncho Inhalat] Box of 3	OMOP946476	Branded Drug Box
43807990	10 ML Albuterol 6 MG/ML Inhalant Solution [Salbutamol Al Inhalat] Box of 5 by ALIUD PHARMA	OMOP782887	Marketed Product
43807991	10 ML Albuterol 6 MG/ML Inhalant Solution [Salbutamol Al Inhalat] Box of 10	OMOP782888	Quant Branded Box
43808275	15 ML Albuterol 6 MG/ML Inhalant Solution	OMOP790565	Quant Clinical Drug
43808888	30 MG Albuterol 0.004 MG/MG Inhalant Solution [Salbulair N]	OMOP803639	Quant Branded Drug
43811882	2.4 MG Albuterol 0.000012 MG/MG Inhalant Powder [Salbu Easyhaler] by ORION CORPORATION	OMOP755181	Marketed Product
43812023	2.5 MG Albuterol 0.000026 MG/MG Inhalant Powder [Salbutamol Orion Easyhaler] Box of 2	OMOP757424	Quant Branded Box
43812034	2.5 ML Albuterol 1.2 MG/ML Inhalant Solution Box of 30	OMOP757297	Quant Clinical Box
43812035	2.5 ML Albuterol 1.2 MG/ML Inhalant Solution [Combiprasal] Box of 20	OMOP757309	Quant Branded Box
43812036	2.5 ML Albuterol 1.2 MG/ML Inhalant Solution [Salbuhexal Plus Ipratropiumbromid] Box of 50 by Hexal AG	OMOP757341	Marketed Product
43812037	2.5 ML Albuterol 1.2 MG/ML Inhalant Solution [Salbuhexal Plus Ipratropiumbromid] Box of 150 by Hexal AG	OMOP757352	Marketed Product
43812038	2.5 ML Albuterol 1.2 MG/ML Inhalant Solution [Salbutamol-Teva] Box of 5	OMOP757356	Quant Branded Box
43812039	2.5 ML Albuterol 1.2 MG/ML Inhalant Solution [Salbutamol-Teva] Box of 50 by TEVA (ALLEMAGNE)	OMOP757369	Marketed Product
43812040	2.5 ML Albuterol 0.6 MG/ML Inhalant Solution Box of 50	OMOP757375	Quant Clinical Box
43812041	2.5 ML Albuterol 0.6 MG/ML Inhalant Solution [Salbutamol Stada Fertiginhalat]	OMOP757381	Quant Branded Drug
43812042	2.5 ML Albuterol 0.6 MG/ML Inhalant Solution [Sultanol Fertiginhalat] Box of 50	OMOP757407	Quant Branded Box
43812100	2.6 MG Albuterol 0.000012 MG/MG Inhalant Powder	OMOP758605	Quant Clinical Drug
43812101	2.6 MG Albuterol 0.000012 MG/MG Inhalant Powder [Salbu Easyhaler] Box of 2 by ORION CORPORATION	OMOP758610	Marketed Product
43813365	6.7 MG Albuterol 0.000004 MG/MG Inhalant Solution [Epaq] Box of 2 by TEVA (ALLEMAGNE)	OMOP774338	Marketed Product
43813366	6.7 MG Albuterol 0.000004 MG/MG Inhalant Solution [Bronchospray Autohaler] by 3M Health Care	OMOP774349	Marketed Product
43813545	8.5 MG Albuterol 0.0000048 MG/MG Inhalant Solution [Salbutamol-Ratiopharm N Dosieraerosol] Box of 8 by ratiopharm	OMOP775564	Marketed Product
43813546	8.5 MG Albuterol 0.00000346 MG/MG Inhalant Solution [Salbutamol Sandoz] Box of 2	OMOP775577	Quant Branded Box
43814242	11.5 MG Albuterol 0.0104 MG/MG Inhalant Powder [Salbutamol Novolizer] by MEDA PHARMA (FRANCE)	OMOP787991	Marketed Product
43814433	2.31 MG Albuterol 0.0000104 MG/MG Inhalant Powder [Salbutamol 100 Novolizer] Box of 10	OMOP754872	Quant Branded Box
43814434	2.31 MG Albuterol 0.00000865 MG/MG Inhalant Powder [VENTILASTIN NOVOLIZER] Box of 2	OMOP754892	Quant Branded Box
43819038	Albuterol 1.2 MG/ML Inhalant Solution Box of 50	OMOP946154	Clinical Drug Box
43819039	Albuterol 1.2 MG/ML Inhalant Solution [Salbutamol-Teva]	OMOP946183	Branded Drug
43819040	Albuterol 1.2 MG/ML Inhalant Solution [Sultanol Forte Fertiginhalat]	OMOP946192	Branded Drug
43819041	Albuterol 0.004 MG/MG Inhalant Solution [Bronchospray Autohaler]	OMOP946219	Branded Drug
43819044	Albuterol 0.6 MG/ML Inhalant Solution [Salbutamol Al Fertiginhalat]	OMOP946246	Branded Drug
43819045	Albuterol 0.6 MG/ML Inhalant Solution [Salbutamol-Ratiopharm Fertiginhalat] Box of 20	OMOP946263	Branded Drug Box
43819048	Albuterol 0.0000104 MG/MG Inhalant Powder Box of 10	OMOP946290	Clinical Drug Box
43819049	Albuterol 0.0000048 MG/MG Inhalant Solution Box of 3	OMOP946307	Clinical Drug Box
43819050	Albuterol 0.0000048 MG/MG Inhalant Solution [Salbutamol-Ct Dosieraerosol]	OMOP946314	Branded Drug
43819051	Albuterol 0.000004 MG/MG Inhalant Solution [Bronchospray Novo] Box of 3	OMOP946341	Branded Drug Box
43819052	Albuterol 0.000004 MG/MG Inhalant Solution [Salbulair N] Box of 10	OMOP946348	Branded Drug Box
43819053	Albuterol 2.4 MG/ML Inhalant Solution Box of 15	OMOP946411	Clinical Drug Box
43819054	Albuterol 0.000012 MG/MG Inhalant Powder [Salbu Easyhaler]	OMOP946448	Branded Drug
43819055	Albuterol 6 MG/ML Inhalant Solution Box of 15	OMOP946466	Clinical Drug Box
43819056	Albuterol 6 MG/ML Inhalant Solution [Sultanol] Box of 25	OMOP946485	Branded Drug Box
43819057	Albuterol 6 MG/ML Inhalant Solution [Salbutamol Al Inhalat]	OMOP946486	Branded Drug
43824060	1 ML Albuterol 6 MG/ML Inhalant Solution [Sultanol]	OMOP731300	Quant Branded Drug
43825905	10 MG Albuterol 0.012 MG/MG Inhalant Powder [Salbu Easyhaler]	OMOP787404	Quant Branded Drug
43826102	10 ML Albuterol 6 MG/ML Inhalant Solution Box of 25	OMOP782862	Quant Clinical Box
43826103	10 ML Albuterol 6 MG/ML Inhalant Solution [Salbutamol Stada Inhalat]	OMOP782870	Quant Branded Drug
43826104	10 ML Albuterol 6 MG/ML Inhalant Solution [Salbutamol Stada Inhalat] Box of 5 by Stadapharm	OMOP782873	Marketed Product
43826105	10 ML Albuterol 6 MG/ML Inhalant Solution [Salbutamol Al Inhalat] Box of 5	OMOP782886	Quant Branded Box
43826428	18 MG Albuterol 0.0000016 MG/MG Inhalant Solution Box of 10	OMOP792352	Quant Clinical Box
43826429	18 MG Albuterol 0.0000016 MG/MG Inhalant Solution [Sultanol Dosier-Aerosol] Box of 10 by GLAXOSMITHKLINE	OMOP792360	Marketed Product
43829905	2.4 MG Albuterol 0.000012 MG/MG Inhalant Powder [Salbutamol Orion Easyhaler] Box of 2	OMOP755186	Quant Branded Box
43830039	2.5 ML Albuterol 1.2 MG/ML Inhalant Solution Box of 10	OMOP757294	Quant Clinical Box
43830040	2.5 ML Albuterol 1.2 MG/ML Inhalant Solution Box of 100	OMOP757302	Quant Clinical Box
43830041	2.5 ML Albuterol 1.2 MG/ML Inhalant Solution [Ipramol Teva] Box of 2	OMOP757323	Quant Branded Box
43830042	2.5 ML Albuterol 1.2 MG/ML Inhalant Solution [Ipramol Teva] Box of 20 by TEVA (ALLEMAGNE)	OMOP757326	Marketed Product
43830043	2.5 ML Albuterol 1.2 MG/ML Inhalant Solution [Salbuhexal Plus Ipratropiumbromid] by Hexal AG	OMOP757330	Marketed Product
43830044	2.5 ML Albuterol 1.2 MG/ML Inhalant Solution [Salbutamol-Teva] Box of 30	OMOP757364	Quant Branded Box
43830045	2.5 ML Albuterol 1.2 MG/ML Inhalant Solution [Salbutamol-Teva] Box of 30 by TEVA (ALLEMAGNE)	OMOP757365	Marketed Product
43830046	2.5 ML Albuterol 0.6 MG/ML Inhalant Solution [Salbuhexal Fertiginhalat] Box of 50 by Hexal AG	OMOP757393	Marketed Product
43830047	2.5 ML Albuterol 0.6 MG/ML Inhalant Solution [Salbulind]	OMOP757394	Quant Branded Drug
43830048	2.5 ML Albuterol 0.6 MG/ML Inhalant Solution [Sultanol Fertiginhalat] by GLAXOSMITHKLINE	OMOP757402	Marketed Product
43830049	2.5 ML Albuterol 2.4 MG/ML Inhalant Solution [Salbutamol-Teva] Box of 50 by TEVA (ALLEMAGNE)	OMOP757447	Marketed Product
43830648	3.5 MG Albuterol 0.000012 MG/MG Inhalant Powder	OMOP762811	Quant Clinical Drug
43830649	3.5 MG Albuterol 0.000012 MG/MG Inhalant Powder Box of 2	OMOP762812	Quant Clinical Box
43831352	6.7 MG Albuterol 0.000004 MG/MG Inhalant Solution [Bronchospray Novo] Box of 2 by 3M Health Care	OMOP774329	Marketed Product
43831353	6.7 MG Albuterol 0.000004 MG/MG Inhalant Solution [Apsomol N] Box of 3	OMOP774358	Quant Branded Box
43831545	8.5 MG Albuterol 0.00000346 MG/MG Inhalant Solution [Salbuhexal N Dosieraerosol]	OMOP775587	Quant Branded Drug
43832332	11.5 MG Albuterol 0.0104 MG/MG Inhalant Powder	OMOP787984	Quant Clinical Drug
43832333	11.6 MG Albuterol 0.00865 MG/MG Inhalant Powder [VENTILASTIN NOVOLIZER] by MEDA PHARMA (FRANCE)	OMOP787994	Marketed Product
43832566	2.31 MG Albuterol 0.00000867 MG/MG Inhalant Powder Box of 2	OMOP754854	Quant Clinical Box
43832567	2.31 MG Albuterol 0.0000104 MG/MG Inhalant Powder Box of 2	OMOP754862	Quant Clinical Box
43832568	2.31 MG Albuterol 0.0000104 MG/MG Inhalant Powder [Salbutamol Mdpi Novolizer] Box of 2	OMOP754876	Quant Branded Box
43832591	2.54 ML Albuterol 0.6 MG/ML Inhalant Solution [Sultanol Fertiginhalat] by GLAXOSMITHKLINE	OMOP758562	Marketed Product
43832846	9.24 MG Albuterol 0.026 MG/MG Inhalant Powder [Salbutamol Orion Easyhaler] by ORION CORPORATION	OMOP775771	Marketed Product
43837194	Albuterol Inhalant Solution [Salbutamol Al Inhalat]	OMOP946111	Branded Drug Form
43837195	Albuterol Inhalant Solution [Sultanol Dosier-Aerosol]	OMOP946132	Branded Drug Form
43837198	Albuterol 1.2 MG/ML Inhalant Solution Box of 120	OMOP946157	Clinical Drug Box
43837199	Albuterol 1.2 MG/ML Inhalant Solution [Salbuhexal Plus Ipratropiumbromid] Box of 80	OMOP946179	Branded Drug Box
43837200	Albuterol 1.2 MG/ML Inhalant Solution [Salbuhexal Plus Ipratropiumbromid] Box of 120	OMOP946181	Branded Drug Box
43837203	Albuterol 0.6 MG/ML Inhalant Solution [Salbuhexal Fertiginhalat] Box of 10	OMOP946252	Branded Drug Box
43837205	Albuterol 0.0104 MG/MG Inhalant Powder [Salbutamol 100 Novolizer]	OMOP946279	Branded Drug
43837207	Albuterol 0.0000048 MG/MG Inhalant Solution Box of 8	OMOP946309	Clinical Drug Box
43837210	Albuterol 0.0000016 MG/MG Inhalant Solution [Sultanol Dosier-Aerosol]	OMOP946390	Branded Drug
43837211	Albuterol 0.0000016 MG/MG Inhalant Solution [Sultanol Dosier-Aerosol] Box of 10	OMOP946394	Branded Drug Box
43837212	Albuterol 2.4 MG/ML Inhalant Solution [Salbutamol-Teva] Box of 5	OMOP946417	Branded Drug Box
43842131	1 ML Albuterol 6 MG/ML Inhalant Solution [Salbuhexal] by Hexal AG	OMOP731299	Marketed Product
43844181	10 ML Albuterol 6 MG/ML Inhalant Solution [Salbutamol Stada Inhalat] Box of 10	OMOP782874	Quant Branded Box
43844451	15 ML Albuterol 6 MG/ML Inhalant Solution [Broncho Inhalat] Box of 15 by Astellas	OMOP790581	Marketed Product
43844492	18 MG Albuterol 0.0000016 MG/MG Inhalant Solution [Sultanol Dosier-Aerosol] Box of 2 by GLAXOSMITHKLINE	OMOP792356	Marketed Product
43844770	20 ML Albuterol 6 MG/ML Inhalant Solution Box of 5	OMOP795699	Quant Clinical Box
43845031	30 MG Albuterol 0.004 MG/MG Inhalant Solution	OMOP803630	Quant Clinical Drug
43848065	2.5 MG Albuterol 0.000026 MG/MG Inhalant Powder [Salbutamol Orion Easyhaler] by ORION CORPORATION	OMOP757423	Marketed Product
43848084	2.5 ML Albuterol 1.2 MG/ML Inhalant Solution Box of 150	OMOP757304	Quant Clinical Box
43848085	2.5 ML Albuterol 1.2 MG/ML Inhalant Solution [Combiprasal] Box of 50	OMOP757312	Quant Branded Box
43848086	2.5 ML Albuterol 1.2 MG/ML Inhalant Solution [Ipramol Teva] Box of 60	OMOP757327	Quant Branded Box
43848087	2.5 ML Albuterol 1.2 MG/ML Inhalant Solution [Salbuhexal Plus Ipratropiumbromid] Box of 20	OMOP757334	Quant Branded Box
43848088	2.5 ML Albuterol 1.2 MG/ML Inhalant Solution [Salbuhexal Plus Ipratropiumbromid] Box of 60	OMOP757342	Quant Branded Box
43848089	2.5 ML Albuterol 0.6 MG/ML Inhalant Solution [Salbutamol Stada Fertiginhalat] Box of 50 by Stadapharm	OMOP757386	Marketed Product
43848090	2.5 ML Albuterol 0.6 MG/ML Inhalant Solution [Pentamol] by Penta Arzneimittel	OMOP757397	Marketed Product
43849634	8.5 MG Albuterol 0.0000048 MG/MG Inhalant Solution [Salbutamol-Ct Dosieraerosol] by TEVA (ALLEMAGNE)	OMOP775566	Marketed Product
43850344	11.5 MG Albuterol 0.00867 MG/MG Inhalant Powder [Salbu Novolizer]	OMOP787982	Quant Branded Drug
43850560	2.31 MG Albuterol 0.00000865 MG/MG Inhalant Powder [VENTILASTIN NOVOLIZER] Box of 10	OMOP754894	Quant Branded Box
43850694	34.5 MG Albuterol 0.00348 MG/MG Inhalant Solution [Salbulair N]	OMOP805370	Quant Branded Drug
43855133	Albuterol Inhalant Solution [Salbuhexal Fertiginhalat]	OMOP946103	Branded Drug Form
43855134	Albuterol Inhalant Solution [Salbutamol-Teva]	OMOP946112	Branded Drug Form
43855135	Albuterol 1.2 MG/ML Inhalant Solution Box of 30	OMOP946149	Clinical Drug Box
43855136	Albuterol 1.2 MG/ML Inhalant Solution [Ipramol Teva] Box of 2	OMOP946168	Branded Drug Box
43855137	Albuterol 1.2 MG/ML Inhalant Solution [Salbutamol-Teva] Box of 60	OMOP946191	Branded Drug Box
43855140	Albuterol 0.6 MG/ML Inhalant Solution [Salbulind]	OMOP946254	Branded Drug
43855141	Albuterol 0.6 MG/ML Inhalant Solution [Salbutamol-Ratiopharm Fertiginhalat]	OMOP946262	Branded Drug
43855142	Albuterol 4.8 MG/ML Inhalant Solution [Salbutamol-Ct Dosieraerosol]	OMOP946272	Branded Drug
43855144	Albuterol 0.0000048 MG/MG Inhalant Solution Box of 2	OMOP946306	Clinical Drug Box
43855145	Albuterol 0.000004 MG/MG Inhalant Solution [Epaq] Box of 2	OMOP946344	Branded Drug Box
43855148	Albuterol 0.0000016 MG/MG Inhalant Solution Box of 2	OMOP946387	Clinical Drug Box
43855150	Albuterol 0.00000865 MG/MG Inhalant Powder [VENTILASTIN NOVOLIZER] Box of 10	OMOP946408	Branded Drug Box
43855151	Albuterol 2.4 MG/ML Inhalant Solution Box of 50	OMOP946414	Clinical Drug Box
43855152	Albuterol 2.4 MG/ML Inhalant Solution [Salbutamol-Teva] Box of 15	OMOP946418	Branded Drug Box
43855153	Albuterol 2.4 MG/ML Inhalant Solution [Salbutamol-Teva] Box of 30	OMOP946421	Branded Drug Box
43855154	Albuterol 0.00000346 MG/MG Inhalant Solution Box of 3	OMOP946430	Clinical Drug Box
43855155	Albuterol 0.00000346 MG/MG Inhalant Solution [Salbutamol - 1 A Pharma]	OMOP946434	Branded Drug
43855156	Albuterol 0.00000346 MG/MG Inhalant Solution [Salbuhexal N Dosieraerosol] Box of 2	OMOP946439	Branded Drug Box
43855158	Albuterol 6 MG/ML Inhalant Solution Box of 10	OMOP946465	Clinical Drug Box
43855159	Albuterol 6 MG/ML Inhalant Solution [Salbutamol-Ratiopharm] Box of 3	OMOP946470	Branded Drug Box
43860342	1 ML Albuterol 6 MG/ML Inhalant Solution [Salbutamol Stada Inhalat] by Stadapharm	OMOP731295	Marketed Product
43862131	10 MG Albuterol 0.012 MG/MG Inhalant Powder [Salbu Easyhaler] by ORION CORPORATION	OMOP787405	Marketed Product
43862365	10 ML Albuterol 6 MG/ML Inhalant Solution [Salbutamol-Ratiopharm]	OMOP782863	Quant Branded Drug
43862366	10 ML Albuterol 6 MG/ML Inhalant Solution [Salbutamol Stada Inhalat] Box of 10 by Stadapharm	OMOP782875	Marketed Product
43862367	10 ML Albuterol 6 MG/ML Inhalant Solution [Sultanol] Box of 10	OMOP782880	Quant Branded Box
43862661	15 ML Albuterol 6 MG/ML Inhalant Solution Box of 6	OMOP790567	Quant Clinical Box
43866319	2.5 MG Albuterol 0.000026 MG/MG Inhalant Powder	OMOP757416	Quant Clinical Drug
43866335	2.5 ML Albuterol 0.6 MG/ML Inhalant Solution [Salbuhexal Fertiginhalat] Box of 10 by Hexal AG	OMOP757391	Marketed Product
43866336	2.5 ML Albuterol 0.6 MG/ML Inhalant Solution [Salbutamol-Ratiopharm Fertiginhalat] by ratiopharm	OMOP757411	Marketed Product
43866337	2.5 ML Albuterol 2.4 MG/ML Inhalant Solution Box of 15	OMOP757428	Quant Clinical Box
43866338	2.5 ML Albuterol 2.4 MG/ML Inhalant Solution [Salbutamol-Teva] Box of 15 by TEVA (ALLEMAGNE)	OMOP757439	Marketed Product
43866376	2.6 MG Albuterol 0.000012 MG/MG Inhalant Powder [Salbu Easyhaler] Box of 2	OMOP758609	Quant Branded Box
43867640	6.7 MG Albuterol 0.000004 MG/MG Inhalant Solution	OMOP774312	Quant Clinical Drug
43867641	6.7 MG Albuterol 0.000004 MG/MG Inhalant Solution [Salbutamol Stada N] Box of 2	OMOP774320	Quant Branded Box
43867642	6.7 MG Albuterol 0.000004 MG/MG Inhalant Solution [Bronchospray Novo] Box of 10 by 3M Health Care	OMOP774333	Marketed Product
43867643	6.7 MG Albuterol 0.000004 MG/MG Inhalant Solution [Salbulair N]	OMOP774341	Quant Branded Drug
43867821	8.5 MG Albuterol 0.00000346 MG/MG Inhalant Solution Box of 3	OMOP775574	Quant Clinical Box
43867822	8.5 MG Albuterol 0.00000346 MG/MG Inhalant Solution [Salbutamol - 1 A Pharma] Box of 3	OMOP775585	Quant Branded Box
43868751	2.31 MG Albuterol 0.00000867 MG/MG Inhalant Powder [Salbu Novolizer] Box of 2 by MEDA PHARMA (FRANCE)	OMOP754858	Marketed Product
43868752	2.31 MG Albuterol 0.0000104 MG/MG Inhalant Powder	OMOP754861	Quant Clinical Drug
43868753	2.31 MG Albuterol 0.0000104 MG/MG Inhalant Powder [Salbutamol Mdpi Novolizer] Box of 10	OMOP754879	Quant Branded Box
43868754	2.31 MG Albuterol 0.0000104 MG/MG Inhalant Powder [Salbutamol Novolizer] Box of 10	OMOP754885	Quant Branded Box
43868893	34.7 MG Albuterol 0.00346 MG/MG Inhalant Solution [Salbuhexal N Dosieraerosol]	OMOP805377	Quant Branded Drug
43869027	9.24 MG Albuterol 0.026 MG/MG Inhalant Powder [Salbutamol Orion Easyhaler]	OMOP775770	Quant Branded Drug
44544815	SALBUTAMOL SULFATE INHALATION METERED-DOSE AEROSOL [NOVO-SALBUTAMOL HFA]	OMOP130601	Branded Drug Form
44544816	SALBUTAMOL SULFATE INHALATION METERED-DOSE AEROSOL [VENTOLIN HFA]	OMOP130602	Branded Drug Form
44545678	1 ML SALBUTAMOL SULFATE 1 MG/ML INHALATION LIQUID [SALBUTAMOL STERULES]	2237113	Quant Branded Drug
44545777	1 ML SALBUTAMOL SULFATE 2 MG/ML INHALATION LIQUID	OMOP143589	Quant Clinical Drug
44547053	SALBUTAMOL INHALATION METERED-DOSE AEROSOL [SABULIN]	OMOP161253	Branded Drug Form
44549205	SALBUTAMOL SULFATE 1 MG/ML INHALATION SOLUTION [MED SALBUTAMOL INHALATION]	2084333	Branded Drug
44549740	SALBUTAMOL SULFATE 200 MCG INHALATION CAPSULE	OMOP197249	Clinical Drug
44553546	SALBUTAMOL SULFATE 200 MCG INHALATION POWDER [VENTODISK]	832766	Branded Drug
44554857	SALBUTAMOL SULFATE INHALATION METERED-DOSE AEROSOL [APO-SALVENT CFC FREE]	OMOP150411	Branded Drug Form
44556310	SALBUTAMOL SULFATE 1 MG/ML INHALATION SOLUTION [CO SALBUTAMOL]	OMOP170163	Branded Drug
44556450	2.5 ML SALBUTAMOL SULFATE 2 MG/ML INHALATION SOLUTION	OMOP172305	Quant Clinical Drug
44558391	SALBUTAMOL SULFATE 5 MG/ML INHALATION SOLUTION [VENTOLIN]	2213486	Branded Drug
44558746	SALBUTAMOL SULFATE INHALATION LIQUID [SALBU-5]	OMOP202646	Branded Drug Form
44559790	SALBUTAMOL SULFATE 2 MG/ML INHALATION SOLUTION [APO-SALVENT STERULES]	2231678	Branded Drug
44559924	SALBUTAMOL SULFATE 2 MG/ML INHALATION SOLUTION [PMS-SALBUTAMOL]	2208237	Branded Drug
44560158	SALBUTAMOL SULFATE INHALATION LIQUID [DOM-SALBUTAMOL]	OMOP222369	Branded Drug Form
44560299	SALBUTAMOL SULFATE INHALATION SOLUTION [PHL-SALBUTAMOL]	OMOP224214	Branded Drug Form
44563781	1 ML SALBUTAMOL SULFATE 2 MG/ML INHALATION LIQUID [DOM-SALBUTAMOL]	2216957	Quant Branded Drug
44564670	SALBUTAMOL 100 MCG/ACT INHALATION METERED-DOSE AEROSOL [RATIO-SALBUTAMOL]	851841	Branded Drug
44565818	SALBUTAMOL SULFATE INHALATION SOLUTION [SALBUTAMOL INHALATION]	OMOP184450	Branded Drug Form
44565947	SALBUTAMOL SULFATE 2 MG/ML INHALATION LIQUID [SALBUTAMOL STERULES]	OMOP186266	Branded Drug
44566154	2.5 ML SALBUTAMOL SULFATE 2 MG/ML INHALATION SOLUTION [VENTOLIN]	2213427	Quant Branded Drug
44568591	SALBUTAMOL SULFATE 2 MG/ML INHALATION LIQUID [DOM-SALBUTAMOL]	OMOP222375	Branded Drug
44570056	SALBUTAMOL INHALATION METERED-DOSE AEROSOL [APO-SALVENT]	OMOP242401	Branded Drug Form
44570126	SALBUTAMOL SULFATE 1 MG/ML INHALATION LIQUID [ASMAVENT NEBULES P.F.]	OMOP222372	Branded Drug
44570510	SALBUTAMOL SULFATE .5 MG/ML INHALATION LIQUID	OMOP132389	Clinical Drug
44572043	SALBUTAMOL ORAL METERED-DOSE AEROSOL [NOVO-SALMOL]	OMOP154059	Branded Drug Form
44572433	SALBUTAMOL SULFATE 400 MCG INHALATION POWDER	OMOP159481	Clinical Drug
44572694	SALBUTAMOL SULFATE 2 MG/ML INHALATION SOLUTION [CO SALBUTAMOL]	OMOP163027	Branded Drug
44574366	SALBUTAMOL SULFATE 5 MG/ML INHALATION LIQUID	OMOP186265	Clinical Drug
44576516	SALBUTAMOL SULFATE 1 MG/ML INHALATION LIQUID [FTP-SALBUTAMOL SULFATE]	OMOP216942	Branded Drug
44577094	SALBUTAMOL SULFATE 200 MCG INHALATION CAPSULE [VENTOLIN ROTACAPS]	1938878	Branded Drug
44577323	SALBUTAMOL SULFATE .5 MG/ML INHALATION SOLUTION	OMOP227840	Clinical Drug
44577381	SALBUTAMOL 100 MCG/ACT INHALATION METERED-DOSE AEROSOL [APO-SALVENT]	790419	Branded Drug
44577969	SALBUTAMOL SULFATE .5 MG/ML INHALATION LIQUID [VENTOLIN]	OMOP236933	Branded Drug
44578272	SALBUTAMOL SULFATE 2 MG/ML INHALATION SOLUTION [PHL-SALBUTAMOL]	2236933	Branded Drug
44579031	SALBUTAMOL SULFATE INHALATION SOLUTION [NU-SALBUTAMOL PLASTIC AMPULES]	OMOP135970	Branded Drug Form
44579058	1 ML SALBUTAMOL SULFATE 2 MG/ML INHALATION SOLUTION	OMOP136341	Quant Clinical Drug
44579680	SALBUTAMOL SULFATE 1 MG/ML INHALATION LIQUID [SALBUTAMOL STERULES]	OMOP144951	Branded Drug
44579737	2.5 ML SALBUTAMOL SULFATE .5 MG/ML INHALATION LIQUID [VENTOLIN]	2022125	Quant Branded Drug
44581766	SALBUTAMOL SULFATE .5 MG/ML INHALATION SOLUTION [APO-SALVENT STERULES]	2243828	Branded Drug
44581767	SALBUTAMOL SULFATE 5 MG/ML INHALATION SOLUTION [MYLAN-SALBUTAMOL RESPIRATOR]	2232987	Branded Drug
44585607	SALBUTAMOL SULFATE 2 MG/ML INHALATION LIQUID [MED SALBUTAMOL P.F.]	OMOP227842	Branded Drug
44586898	SALBUTAMOL SULFATE 100 MCG INHALATION METERED-DOSE AEROSOL [VENTOLIN HFA]	2241497	Branded Drug
44589187	SALBUTAMOL SULFATE 5 MG/ML INHALATION SOLUTION [VENTOLIN RESPIRATOR]	1947222	Branded Drug
44589542	1 ML SALBUTAMOL SULFATE 1 MG/ML INHALATION LIQUID	OMOP166942	Quant Clinical Drug
44590320	SALBUTAMOL SULFATE INHALATION SOLUTION [PMS-SALBUTAMOL]	OMOP177316	Branded Drug Form
44591760	SALBUTAMOL SULFATE 5 MG/ML INHALATION SOLUTION [RATIO-SALBUTAMOL]	860808	Branded Drug
44594076	SALBUTAMOL SULFATE 1 MG/ML INHALATION SOLUTION [RATIO-SALBUTAMOL]	1986864	Branded Drug
44594716	1 ML SALBUTAMOL SULFATE .5 MG/ML INHALATION LIQUID	OMOP237323	Quant Clinical Drug
44596403	SALBUTAMOL SULFATE 100 MCG INHALATION METERED-DOSE AEROSOL [SALBUTAMOL HFA]	2419858	Branded Drug
44596626	SALBUTAMOL SULFATE INHALATION SOLUTION [CO SALBUTAMOL]	OMOP146808	Branded Drug Form
44597295	1 ML SALBUTAMOL SULFATE 2 MG/ML INHALATION LIQUID [SALBUTAMOL STERULES]	2237114	Quant Branded Drug
44597551	SALBUTAMOL SULFATE 200 MCG INHALATION POWDER [VENTOLIN ROTACAPS]	2212315	Branded Drug
44598134	SALBUTAMOL SULFATE .5 MG/ML INHALATION LIQUID [ALTI-SALBUTAMOL SULPHATE]	OMOP168383	Branded Drug
44598258	SALBUTAMOL INHALATION SOLUTION [APO-SALVENT STERULES]	OMOP170162	Branded Drug Form
44600081	SALBUTAMOL SULFATE INHALATION SOLUTION [MYLAN-SALBUTAMOL RESPIRATOR]	OMOP195465	Branded Drug Form
44603462	SALBUTAMOL SULFATE 400 MCG INHALATION CAPSULE	OMOP235183	Clinical Drug
44603679	SALBUTAMOL SULFATE 2 MG/ML INHALATION LIQUID [VENTOLIN]	OMOP130603	Branded Drug
44603733	1 ML SALBUTAMOL SULFATE .5 MG/ML INHALATION LIQUID [DOM-SALBUTAMOL]	2216930	Quant Branded Drug
44605833	2.5 ML SALBUTAMOL SULFATE .5 MG/ML INHALATION SOLUTION	OMOP159860	Quant Clinical Drug
44607117	SALBUTAMOL SULFATE .5 MG/ML INHALATION SOLUTION [VENTOLIN]	OMOP177319	Branded Drug
44609078	SALBUTAMOL SULFATE 100 MCG INHALATION METERED-DOSE AEROSOL [AIROMIR]	2232570	Branded Drug
44609891	1 ML SALBUTAMOL SULFATE 5 MG/ML INHALATION LIQUID [SALBU-5]	2154382	Quant Branded Drug
44610741	SALBUTAMOL SULFATE INHALATION LIQUID [FTP-SALBUTAMOL SULFATE]	OMOP227838	Branded Drug Form
44611017	SALBUTAMOL SULFATE INHALATION LIQUID [ASMAVENT NEBULES P.F.]	OMOP231411	Branded Drug Form
44612567	SALBUTAMOL SULFATE .5 MG/ML INHALATION LIQUID [DOM-SALBUTAMOL]	OMOP135971	Branded Drug
44612773	1 ML SALBUTAMOL SULFATE 2 MG/ML INHALATION LIQUID [MED SALBUTAMOL P.F.]	2237414	Quant Branded Drug
44613373	2.5 ML SALBUTAMOL SULFATE .5 MG/ML INHALATION LIQUID	OMOP147168	Quant Clinical Drug
44613481	SALBUTAMOL SULFATE INHALATION SOLUTION [ASMAVENT RESPIRATOR INH]	OMOP148584	Branded Drug Form
44613538	SALBUTAMOL SULFATE 400 MCG INHALATION CAPSULE [VENTOLIN]	1938851	Branded Drug
44613662	SALBUTAMOL SULFATE 1 MG/ML INHALATION SOLUTION [DOM-SALBUTAMOL]	2216949	Branded Drug
44617699	SALBUTAMOL SULFATE INHALATION LIQUID [MED SALBUTAMOL P.F.]	OMOP207968	Branded Drug Form
44618429	SALBUTAMOL SULFATE .5 MG/ML INHALATION SOLUTION [PMS-SALBUTAMOL]	2208245	Branded Drug
44619541	SALBUTAMOL INHALATION METERED-DOSE AEROSOL [RATIO-SALBUTAMOL]	OMOP233295	Branded Drug Form
44620057	SALBUTAMOL SULFATE 5 MG/ML INHALATION LIQUID [DOM-SALBUTAMOL]	OMOP240559	Branded Drug
44622496	2.5 ML SALBUTAMOL SULFATE 1 MG/ML INHALATION LIQUID [VENTOLIN]	897345	Quant Branded Drug
44623381	SALBUTAMOL SULFATE INHALATION SOLUTION [SANDOZ SALBUTAMOL]	OMOP168382	Branded Drug Form
44625538	SALBUTAMOL SULFATE 100 MCG/ACT INHALATION METERED-DOSE AEROSOL [NOVO-SALBUTAMOL HFA]	2326450	Branded Drug
44625792	2.5 ML SALBUTAMOL SULFATE 1 MG/ML INHALATION LIQUID [FTP-SALBUTAMOL SULFATE]	2238795	Quant Branded Drug
44626450	SALBUTAMOL SULFATE 5 MG/ML INHALATION SOLUTION [ASMAVENT RESPIRATOR INH]	2048760	Branded Drug
44628040	1 ML SALBUTAMOL SULFATE .5 MG/ML INHALATION LIQUID [ALTI-SALBUTAMOL SULPHATE]	2230249	Quant Branded Drug
44628303	SALBUTAMOL SULFATE 1 MG/ML INHALATION SOLUTION [SALBUTAMOL INHALATION]	2245547	Branded Drug
44628392	SALBUTAMOL SULFATE 200 MCG INHALATION POWDER	OMOP236934	Clinical Drug
44628440	SALBUTAMOL 100 MCG/ACT ORAL METERED-DOSE AEROSOL [NOVO-SALMOL]	874086	Branded Drug
44628647	SALBUTAMOL SULFATE INHALATION LIQUID [SALBUTAMOL STERULES]	OMOP240556	Branded Drug Form
44629523	2.5 ML SALBUTAMOL SULFATE 2 MG/ML INHALATION LIQUID [VENTOLIN]	1945203	Quant Branded Drug
44629913	SALBUTAMOL SULFATE 2 MG/ML INHALATION SOLUTION [SALBUTAMOL INHALATION]	2245548	Branded Drug
44631484	SALBUTAMOL SULFATE 100 MCG INHALATION METERED-DOSE AEROSOL [RATIO-SALBUTAMOL HFA]	2244914	Branded Drug
44633838	SALBUTAMOL SULFATE .05% INHALATION LIQUID	2215616	Clinical Drug
44635219	2.5 ML SALBUTAMOL SULFATE 1 MG/ML INHALATION LIQUID	OMOP215481	Quant Clinical Drug
44635704	SALBUTAMOL SULFATE 5 MG/ML INHALATION LIQUID [SALBU-5]	OMOP222373	Branded Drug
44636667	SALBUTAMOL SULFATE INHALATION SOLUTION [BCI SALBUTAMOL INHALATION]	OMOP235181	Branded Drug Form
44637468	SALBUTAMOL SULFATE 2 MG/ML INHALATION SOLUTION [BCI SALBUTAMOL INHALATION]	2259591	Branded Drug
44637798	SALBUTAMOL SULFATE INHALATION METERED-DOSE AEROSOL [RATIO-SALBUTAMOL HFA]	OMOP134190	Branded Drug Form
44639830	SALBUTAMOL SULFATE 1 MG/ML INHALATION SOLUTION [NU-SALBUTAMOL PLASTIC AMPULES]	2231783	Branded Drug
44640361	SALBUTAMOL SULFATE 1 MG/ML INHALATION SOLUTION [PHL-SALBUTAMOL]	2236932	Branded Drug
44641804	1 ML SALBUTAMOL SULFATE 1 MG/ML INHALATION SOLUTION [CO SALBUTAMOL]	2259486	Quant Branded Drug
44642189	2.5 ML SALBUTAMOL SULFATE 1 MG/ML INHALATION LIQUID [ASMAVENT NEBULES P.F.]	2231430	Quant Branded Drug
44642336	SALBUTAMOL SULFATE .5 MG/ML INHALATION SOLUTION [RATIO-SALBUTAMOL]	2239365	Branded Drug
44642555	1 ML SALBUTAMOL SULFATE 5 MG/ML INHALATION LIQUID	OMOP199427	Quant Clinical Drug
44644045	1 ML SALBUTAMOL SULFATE 2 MG/ML INHALATION SOLUTION [CO SALBUTAMOL]	2259494	Quant Branded Drug
44644136	SALBUTAMOL SULFATE 2 MG/ML INHALATION LIQUID [ALTI-SALBUTAMOL SULPHATE]	OMOP220578	Branded Drug
44644725	SALBUTAMOL SULFATE 1 MG/ML INHALATION SOLUTION [PMS-SALBUTAMOL]	2208229	Branded Drug
44644810	SALBUTAMOL SULFATE INHALATION SOLUTION [MED SALBUTAMOL INHALATION]	OMOP229613	Branded Drug Form
44646699	2.5 ML SALBUTAMOL SULFATE 1 MG/ML INHALATION SOLUTION	OMOP139890	Quant Clinical Drug
44646737	SALBUTAMOL 1 MG/ML INHALATION SOLUTION [APO-SALVENT STERULES]	2231488	Branded Drug
44646748	1 ML SALBUTAMOL SULFATE 2 MG/ML INHALATION LIQUID [ALTI-SALBUTAMOL SULPHATE]	1986872	Quant Branded Drug
44647399	SALBUTAMOL SULFATE 100 MCG/ACT INHALATION METERED-DOSE AEROSOL [APO-SALVENT CFC FREE]	2245669	Branded Drug
44648389	SALBUTAMOL SULFATE 100 MCG INHALATION METERED-DOSE AEROSOL	OMOP163026	Clinical Drug
44648798	SALBUTAMOL SULFATE 1 MG/ML INHALATION SOLUTION [BCI SALBUTAMOL INHALATION]	2259583	Branded Drug
44649349	2.5 ML SALBUTAMOL SULFATE 1 MG/ML INHALATION SOLUTION [VENTOLIN]	2213419	Quant Branded Drug
44651234	SALBUTAMOL SULFATE .5 MG/ML INHALATION SOLUTION [PHL-SALBUTAMOL]	2236931	Branded Drug
44652186	2.5 ML SALBUTAMOL SULFATE .5 MG/ML INHALATION SOLUTION [VENTOLIN]	2213400	Quant Branded Drug
44652857	SALBUTAMOL SULFATE 2 MG/ML INHALATION SOLUTION [RATIO-SALBUTAMOL]	2239366	Branded Drug
44653066	SALBUTAMOL SULFATE INHALATION SOLUTION [TEVA-SALBUTAMOL STERINEBS P.F.]	OMOP227839	Branded Drug Form
44655892	SALBUTAMOL SULFATE INHALATION SOLUTION [RATIO-SALBUTAMOL]	OMOP150412	Branded Drug Form
44658461	SALBUTAMOL SULFATE 200 MCG INHALATION POWDER [VENTOLIN]	2243115	Branded Drug
44661043	1 ML SALBUTAMOL SULFATE 1 MG/ML INHALATION SOLUTION	OMOP220969	Quant Clinical Drug
44663462	SALBUTAMOL SULFATE INHALATION METERED-DOSE AEROSOL [AIROMIR]	OMOP137750	Branded Drug Form
44663725	SALBUTAMOL SULFATE INHALATION SOLUTION [APO-SALVENT STERULES]	OMOP141320	Branded Drug Form
44665709	SALBUTAMOL SULFATE 2 MG/ML INHALATION SOLUTION [VENTOLIN]	OMOP168385	Branded Drug
44666041	SALBUTAMOL SULFATE 400 MCG INHALATION POWDER [VENTOLIN ROTACAPS]	2212323	Branded Drug
44666104	SALBUTAMOL SULFATE INHALATION METERED-DOSE AEROSOL [SALBUTAMOL HFA]	OMOP173702	Branded Drug Form
44667710	SALBUTAMOL SULFATE 400 MCG INHALATION POWDER [VENTODISK]	832758	Branded Drug
44668943	SALBUTAMOL SULFATE 5 MG/ML INHALATION SOLUTION	OMOP211528	Clinical Drug
44671803	SALBUTAMOL SULFATE INHALATION SOLUTION [DOM-SALBUTAMOL]	OMOP134191	Branded Drug Form
44672361	SALBUTAMOL SULFATE 2 MG/ML INHALATION SOLUTION [NU-SALBUTAMOL PLASTIC AMPULES]	2231784	Branded Drug
44673535	2.5 ML SALBUTAMOL SULFATE 2 MG/ML INHALATION LIQUID	OMOP158034	Quant Clinical Drug
44674200	1 ML SALBUTAMOL SULFATE 5 MG/ML INHALATION LIQUID [DOM-SALBUTAMOL]	2139324	Quant Branded Drug
44676000	SALBUTAMOL SULFATE 5 MG/ML INHALATION SOLUTION [SANDOZ SALBUTAMOL]	2154412	Branded Drug
44677507	SALBUTAMOL SULFATE 1 MG/ML INHALATION SOLUTION [TEVA-SALBUTAMOL STERINEBS P.F.]	1926934	Branded Drug
44678951	SALBUTAMOL SULFATE 2 MG/ML INHALATION SOLUTION [TEVA-SALBUTAMOL STERINEBS P.F.]	2173360	Branded Drug
44679164	SALBUTAMOL SULFATE INHALATION LIQUID [ALTI-SALBUTAMOL SULPHATE]	OMOP236928	Branded Drug Form
44679472	SALBUTAMOL 100 MCG/ACT INHALATION METERED-DOSE AEROSOL [SABULIN]	812463	Branded Drug
46234463	Albuterol Dry Powder Inhaler	1649559	Clinical Drug Form
46234464	200 ACTUAT Albuterol 0.09 MG/ACTUAT Dry Powder Inhaler	1649560	Quant Clinical Drug
46234465	Albuterol 0.09 MG/ACTUAT Dry Powder Inhaler	1649563	Clinical Drug
46234507	Albuterol Dry Powder Inhaler [ProAir]	1649959	Branded Drug Form
46234508	200 ACTUAT Albuterol 0.09 MG/ACTUAT Dry Powder Inhaler [ProAir]	1649961	Quant Branded Drug
46234509	Albuterol 0.09 MG/ACTUAT Dry Powder Inhaler [ProAir]	1649962	Branded Drug
46234512	Albuterol Metered Dose Inhaler [ProAir]	1649967	Branded Drug Form
