# Supplementary material for: Personalized prediction of early childhood asthma persistence: A machine learning approach
Source: PLoS One. 2021 Mar 1;16(3):e0247784. doi: 10.1371/journal.pone.0247784 (PMC7920380; doi:10.1371/journal.pone.0247784)
Supplement: S2 File — CSV file containing lab measurement names deemed plausibly predictive of persistent asthma diagnosis by our clinician collaborators. (XLSX) [file pone.0247784.s007.xlsx]

## Sheet: Sheet1
measurement_concept_id	measurement_concept_name
3007070	Cholesterol in HDL [Mass/volume] in Serum or Plasma
3028437	Cholesterol in LDL [Mass/volume] in Serum or Plasma
3007352	Cholesterol in VLDL [Mass/volume] in Serum or Plasma
3027114	Cholesterol [Mass/volume] in Serum or Plasma
3004501	Glucose lab
3028406	Lead [Mass/volume] in Capillary blood
3020716	Oxygen concentration breathed
40760909	Oxygen content in Blood by calculation
3027315	Oxygen (O2) pressure in blood
3013502	Oxygen saturation in Blood
3022192	Triglyceride [Mass/volume] in Serum or Plasma
