# Supplementary material for: Personalized prediction of early childhood asthma persistence: A machine learning approach
Source: PLoS One. 2021 Mar 1;16(3):e0247784. doi: 10.1371/journal.pone.0247784 (PMC7920380; doi:10.1371/journal.pone.0247784)
Supplement: S3 File — CSV file containing clinical procedures used as features for model training for which at least 5% of the study cohort had the procedure at least once prior to age 5 years. (XLSX) [file pone.0247784.s008.xlsx]

## Sheet: Sheet1
procedure_concept_id	procedure_concept_name
2108116	Collection of capillary blood specimen (eg, finger, heel, ear stick)
2414392	Office or other outpatient visit for the evaluation and management of a new patient, which requires these 3 key components: A detailed history; A detailed examination; Medical decision making of low complexity. Counseling and/or coordination of care with
2313723	Pure tone audiometry (threshold); air only
2213419	Immunization administration (includes percutaneous, intradermal, subcutaneous, or intramuscular injections); each additional vaccine (single or combination vaccine/toxoid) (List separately in addition to code for primary procedure)
2514516	Initial comprehensive preventive medicine evaluation and management of an individual including an age and gender appropriate history, examination, counseling/anticipatory guidance/risk factor reduction interventions, and the ordering of laboratory/diagnos
2514523	Periodic comprehensive preventive medicine reevaluation and management of an individual including an age and gender appropriate history, examination, counseling/anticipatory guidance/risk factor reduction interventions, and the ordering of laboratory/diag
2414397	Office or other outpatient visit for the evaluation and management of an established patient, which requires at least 2 of these 3 key components: An expanded problem focused history; An expanded problem focused examination; Medical decision making of low
2314048	Noninvasive ear or pulse oximetry for oxygen saturation; multiple determinations (eg, during exercise)
2313735	Tympanometry (impedance testing)
2514517	Initial comprehensive preventive medicine evaluation and management of an individual including an age and gender appropriate history, examination, counseling/anticipatory guidance/risk factor reduction interventions, and the ordering of laboratory/diagnos
2514418	Office consultation for a new or established patient, which requires these 3 key components: A comprehensive history; A comprehensive examination; and Medical decision making of moderate complexity. Counseling and/or coordination of care with other physic
2414379	Screening test of visual acuity, quantitative, bilateral
2514424	Inpatient consultation for a new or established patient, which requires these 3 key components: A comprehensive history; A comprehensive examination; and Medical decision making of high complexity. Counseling and/or coordination of care with other physici
2514417	Office consultation for a new or established patient, which requires these 3 key components: A detailed history; A detailed examination; and Medical decision making of low complexity. Counseling and/or coordination of care with other physicians, other qua
2313722	Screening test, pure tone, air only
2514399	Office or other outpatient visit for the evaluation and management of an established patient, which requires at least 2 of these 3 key components: A comprehensive history; A comprehensive examination; Medical decision making of high complexity. Counseling
2414396	Office or other outpatient visit for the evaluation and management of an established patient, which requires at least 2 of these 3 key components: A problem focused history; A problem focused examination; Straightforward medical decision making. Counselin
2111199	Removal impacted cerumen requiring instrumentation, unilateral
2314047	Noninvasive ear or pulse oximetry for oxygen saturation; single determination
2414393	Office or other outpatient visit for the evaluation and management of a new patient, which requires these 3 key components: A comprehensive history; A comprehensive examination; Medical decision making of moderate complexity. Counseling and/or coordinatio
2213418	Immunization administration (includes percutaneous, intradermal, subcutaneous, or intramuscular injections); 1 vaccine (single or combination vaccine/toxoid)
2414398	Office or other outpatient visit for the evaluation and management of an established patient, which requires at least 2 of these 3 key components: A detailed history; A detailed examination; Medical decision making of moderate complexity. Counseling and/o
2314026	Pressurized or nonpressurized inhalation treatment for acute airway obstruction for therapeutic purposes and/or for diagnostic purposes such as sputum induction with an aerosol generator, nebulizer, metered dose inhaler or intermittent positive pressure b
2414395	Office or other outpatient visit for the evaluation and management of an established patient, that may not require the presence of a physician or other qualified health care professional. Usually, the presenting problem(s) are minimal. Typically, 5 minute
2313746	Select picture audiometry
2514524	Periodic comprehensive preventive medicine reevaluation and management of an individual including an age and gender appropriate history, examination, counseling/anticipatory guidance/risk factor reduction interventions, and the ordering of laboratory/diag
2211361	Radiologic examination, chest, 2 views, frontal and lateral
2108115	Collection of venous blood by venipuncture
2313725	Speech audiometry threshold
2314037	Demonstration and/or evaluation of patient utilization of an aerosol generator, nebulizer, metered dose inhaler or IPPB device
